# Supplementary material for: KRT6A and KRT17 Mark Distinct Stem Cell Populations in the Adult Palpebral Conjunctiva and Meibomian Gland
Source: Cells. 2025 Dec 12;14(24):1979. doi: 10.3390/cells14241979 (PMC12732064; doi:10.3390/cells14241979)
Supplement: Supplementary file 1 [file cells-14-01979-s001.zip]

Archive with 2 entries (2 files):
- cells-3993596-supplementary Table all_markers for snRNA-seq clustering.csv
- cells-3993596-supplementary figures.pdf
