# Supplementary material for: KRT6A and KRT17 Mark Distinct Stem Cell Populations in the Adult Palpebral Conjunctiva and Meibomian Gland
Source: Cells. 2025 Dec 12;14(24):1979. doi: 10.3390/cells14241979 (PMC12732064; doi:10.3390/cells14241979)
Supplement: Supplementary file 1 [file cells-14-01979-s001.zip › cells-3993596-supplementary Table all_markers for snRNA-seq clustering.csv]

	p_val	avg_log2FC	pct.1	pct.2	p_val_adj	cluster	gene
Cmip	0	-1.50535093223392	0.164	0.777	0	0	Cmip
Arid1b	0	-1.17688581138495	0.181	0.785	0	0	Arid1b
Rere	0	-1.19564617588325	0.206	0.803	0	0	Rere
Ankrd11	0	-0.992005162875634	0.194	0.78	0	0	Ankrd11
Foxn3	0	-1.08627560868482	0.183	0.76	0	0	Foxn3
Son	0	-0.629061546539891	0.218	0.786	0	0	Son
Msi2	0	-1.18803478510079	0.183	0.741	0	0	Msi2
Lpp	0	-0.95834538956223	0.249	0.805	0	0	Lpp
Kmt2c	0	-0.772861117719029	0.177	0.732	0	0	Kmt2c
Foxp1	0	-1.0827748941205	0.316	0.869	0	0	Foxp1
Fgfr2	0	-1.28816690493448	0.153	0.705	0	0	Fgfr2
Magi1	0	-1.26845419132222	0.184	0.735	0	0	Magi1
Etl4	0	-1.22508276867018	0.22	0.77	0	0	Etl4
Zcchc7	0	-0.888645959734989	0.177	0.727	0	0	Zcchc7
Fbxl17	0	-1.0993068681633	0.156	0.706	0	0	Fbxl17
Ankrd17	0	-0.717414290960579	0.191	0.74	0	0	Ankrd17
Macf1	0	-0.906364371976518	0.224	0.772	0	0	Macf1
Med13l	0	-1.19812399540692	0.104	0.651	0	0	Med13l
Tnrc6b	0	-1.11930429699338	0.123	0.67	0	0	Tnrc6b
Gm26917	0	-0.672475030459432	0.191	0.737	0	0	Gm26917
Baz2b	0	-0.767946070642251	0.192	0.737	0	0	Baz2b
Fus	0	-0.687842209850504	0.185	0.73	0	0	Fus
Ube2e2	0	-1.21325772373739	0.18	0.725	0	0	Ube2e2
Vgll4	0	-1.49521341247242	0.111	0.655	0	0	Vgll4
Igf1r	0	-0.993778928661595	0.227	0.769	0	0	Igf1r
Pan3	0	-1.00022450370224	0.129	0.67	0	0	Pan3
Gnaq	0	-0.972077595718993	0.184	0.725	0	0	Gnaq
Fryl	0	-0.85864758132086	0.168	0.708	0	0	Fryl
Crebbp	0	-0.68542248193261	0.16	0.7	0	0	Crebbp
Aopep	0	-1.08963022111573	0.21	0.747	0	0	Aopep
Dip2b	0	-1.12136143070953	0.139	0.676	0	0	Dip2b
Tcf7l2	0	-1.18091429270866	0.132	0.669	0	0	Tcf7l2
Lncpint	0	-1.48366881410089	0.121	0.655	0	0	Lncpint
Maml3	0	-1.4340077997738	0.159	0.693	0	0	Maml3
Vps13b	0	-0.806957884742384	0.144	0.674	0	0	Vps13b
Srrm2	0	-0.543411647881319	0.168	0.697	0	0	Srrm2
Arhgef3	0	-1.49208116906099	0.114	0.64	0	0	Arhgef3
Btbd9	0	-1.22030434695049	0.108	0.632	0	0	Btbd9
Zfand3	0	-0.9979543428194	0.122	0.643	0	0	Zfand3
Mllt10	0	-0.778963872593888	0.154	0.673	0	0	Mllt10
Hivep2	0	-1.05107572595777	0.176	0.695	0	0	Hivep2
Arhgap10	0	-1.17130431701693	0.118	0.636	0	0	Arhgap10
Mcc	0	-1.22944122253903	0.178	0.696	0	0	Mcc
Ash1l	0	-0.647841553165463	0.155	0.672	0	0	Ash1l
Nfia	0	-0.978627430203523	0.245	0.762	0	0	Nfia
Exoc6b	0	-1.00092016801157	0.137	0.653	0	0	Exoc6b
Atxn1	0	-1.29220731598403	0.14	0.656	0	0	Atxn1
Sh3pxd2a	0	-0.857449867839342	0.153	0.669	0	0	Sh3pxd2a
Etv6	0	-1.13691925348657	0.117	0.631	0	0	Etv6
Pdzd2	0	-1.1414346293544	0.123	0.637	0	0	Pdzd2
Tiam1	0	-0.978598769369719	0.196	0.71	0	0	Tiam1
Nsd3	0	-0.783615845881807	0.137	0.65	0	0	Nsd3
Itpr2	0	-0.758727240886164	0.166	0.677	0	0	Itpr2
2610035D17Rik	0	-1.78841768107476	0.125	0.636	0	0	2610035D17Rik
Zswim6	0	-1.13243154899476	0.207	0.717	0	0	Zswim6
Nfat5	0	-0.798791384757015	0.15	0.659	0	0	Nfat5
Pard3	0	-1.06540778252749	0.359	0.867	0	0	Pard3
Nsd1	0	-0.720646025973736	0.143	0.651	0	0	Nsd1
Aff1	0	-1.32404379011665	0.102	0.608	0	0	Aff1
Dlg1	0	-0.7982674231748	0.153	0.658	0	0	Dlg1
Maml2	0	-1.33760022388979	0.171	0.675	0	0	Maml2
Ubn2	0	-1.00205136345906	0.105	0.607	0	0	Ubn2
Phf21a	0	-1.16166982611242	0.107	0.606	0	0	Phf21a
Mprip	0	-0.805997245417061	0.146	0.645	0	0	Mprip
Ankhd1	0	-0.684770860763162	0.142	0.64	0	0	Ankhd1
Sppl3	0	-0.852598054728099	0.143	0.64	0	0	Sppl3
Tet3	0	-0.861115776244276	0.121	0.618	0	0	Tet3
Galnt18	0	-1.45214302536602	0.208	0.705	0	0	Galnt18
Stag1	0	-0.773699613682087	0.155	0.652	0	0	Stag1
Tshz2	0	-1.33562693649034	0.182	0.678	0	0	Tshz2
Kansl1	0	-0.926550365065479	0.14	0.636	0	0	Kansl1
Setbp1	0	-1.3563131530681	0.128	0.622	0	0	Setbp1
Ambra1	0	-1.18831616517811	0.083	0.576	0	0	Ambra1
Sipa1l1	0	-1.10902541350136	0.111	0.602	0	0	Sipa1l1
Map7	0	-0.865962208655664	0.125	0.615	0	0	Map7
Vti1a	0	-1.18778105488518	0.096	0.586	0	0	Vti1a
Rreb1	0	-0.995071916191095	0.127	0.616	0	0	Rreb1
Pbx1	0	-1.19733443511215	0.389	0.875	0	0	Pbx1
Srpk2	0	-0.85129072494176	0.123	0.608	0	0	Srpk2
Tcf20	0	-0.978821195824595	0.127	0.612	0	0	Tcf20
Rbm6	0	-0.718916871796795	0.117	0.601	0	0	Rbm6
Fbxo11	0	-0.878690002126331	0.121	0.605	0	0	Fbxo11
Ncoa2	0	-0.960257802882499	0.107	0.589	0	0	Ncoa2
Rapgef2	0	-0.941829456106124	0.122	0.603	0	0	Rapgef2
Gm37240	0	-1.11188996367456	0.109	0.589	0	0	Gm37240
Dip2c	0	-0.962162854664208	0.124	0.604	0	0	Dip2c
Neat1	0	-1.37852998618261	0.434	0.913	0	0	Neat1
Rbfox2	0	-1.21771289952304	0.102	0.581	0	0	Rbfox2
Bcas3	0	-1.17513166340282	0.105	0.583	0	0	Bcas3
Airn	0	-1.80885747679276	0.091	0.569	0	0	Airn
Brwd1	0	-0.776552490705761	0.121	0.598	0	0	Brwd1
Nedd4l	0	-1.07305781137448	0.138	0.614	0	0	Nedd4l
Zmiz1	0	-1.11056496352264	0.092	0.567	0	0	Zmiz1
Wwc1	0	-1.01873391115606	0.128	0.602	0	0	Wwc1
Tmcc1	0	-0.959295764806232	0.098	0.571	0	0	Tmcc1
Sltm	0	-0.616560966782752	0.12	0.593	0	0	Sltm
Myo10	0	-0.942307701328743	0.126	0.597	0	0	Myo10
Myo1e	0	-1.14086210385886	0.122	0.592	0	0	Myo1e
Phlpp1	0	-1.01148880791721	0.123	0.591	0	0	Phlpp1
Exoc4	0	-0.912387178764789	0.118	0.586	0	0	Exoc4
Plekha7	0	-1.12826416540062	0.114	0.582	0	0	Plekha7
Trio	0	-1.12551729477285	0.091	0.557	0	0	Trio
Nipal2	0	-1.11307046593675	0.101	0.567	0	0	Nipal2
Eif4g3	0	-0.931983139545955	0.094	0.559	0	0	Eif4g3
Dyrk1a	0	-0.938085231340745	0.094	0.556	0	0	Dyrk1a
Large1	0	-1.31865946962344	0.089	0.55	0	0	Large1
Atrnl1	0	-0.978324119165326	0.119	0.58	0	0	Atrnl1
Ptprg	0	-1.26869119723759	0.113	0.568	0	0	Ptprg
Nfkb1	0	-0.999689029232581	0.102	0.554	0	0	Nfkb1
Smg6	0	-0.927568203675677	0.096	0.548	0	0	Smg6
Map4k3	0	-1.05724599693331	0.081	0.533	0	0	Map4k3
Sik3	0	-1.09498573599189	0.102	0.551	0	0	Sik3
Agap1	0	-1.40439911665719	0.076	0.521	0	0	Agap1
Kat6b	0	-1.00929508753533	0.086	0.527	0	0	Kat6b
Strbp	0	-1.11719471405842	0.076	0.517	0	0	Strbp
Lrch1	0	-1.14229243315077	0.087	0.527	0	0	Lrch1
Stox2	0	-1.3831077844617	0.1	0.539	0	0	Stox2
Numb	0	-0.869761643508696	0.086	0.523	0	0	Numb
Znrf3	0	-1.24083029449888	0.085	0.522	0	0	Znrf3
Sipa1l3	0	-1.43239003043269	0.059	0.494	0	0	Sipa1l3
Fto	0	-1.26775019269698	0.073	0.508	0	0	Fto
Ptpn3	0	-1.09637795621805	0.071	0.503	0	0	Ptpn3
Mrtfa	0	-1.30570689831369	0.057	0.468	0	0	Mrtfa
Wdfy3	5.33261810431507e-308	-0.675156689009791	0.113	0.577	1.40455828249555e-303	0	Wdfy3
Ppp2r5e	5.68593017795762e-308	-0.704764566213372	0.097	0.545	1.49761714957226e-303	0	Ppp2r5e
Arhgap32	1.84385845361592e-307	-0.781505712260221	0.166	0.671	4.85653878097898e-303	0	Arhgap32
Myo1d	3.41967715129961e-307	-0.989815695031718	0.148	0.627	9.00708764880804e-303	0	Myo1d
Ube2k	4.25751329738968e-307	-0.584319958828311	0.108	0.567	1.12138642739947e-302	0	Ube2k
Prrc2b	1.14057735487132e-306	-0.703405937190338	0.097	0.545	3.00416669499558e-302	0	Prrc2b
Snrnp70	1.3091627218671e-306	-0.635955871117262	0.11	0.569	3.44820369312575e-302	0	Snrnp70
Sh3d19	1.4737563573733e-306	-0.970306279365752	0.218	0.737	3.88172686968554e-302	0	Sh3d19
Kmt2e	3.03290228681338e-306	-0.581327450850423	0.184	0.711	7.98836133323775e-302	0	Kmt2e
Nxn	4.41833758375265e-306	-1.17768027198833	0.2	0.68	1.16374593618461e-301	0	Nxn
Utrn	1.83182476914563e-305	-0.719981291910395	0.196	0.719	4.82484325945268e-301	0	Utrn
Dock1	5.75247079530579e-305	-0.920374112017618	0.228	0.752	1.51514328277559e-300	0	Dock1
Mical3	1.50318330622438e-304	-1.20844678609008	0.068	0.482	3.95923451026439e-300	0	Mical3
Mtmr3	1.83657748784585e-304	-0.765226492972622	0.095	0.539	4.83736144523719e-300	0	Mtmr3
Gpatch8	1.94882357492333e-304	-0.91442302568941	0.088	0.522	5.13300641399056e-300	0	Gpatch8
Zbtb20	3.54352798326731e-304	-1.17673070039241	0.279	0.792	9.33329835512777e-300	0	Zbtb20
Ncoa1	3.72697494871825e-304	-0.89163409363626	0.095	0.536	9.81647931742901e-300	0	Ncoa1
Tbc1d5	7.43897208119886e-304	-0.813627467819443	0.114	0.573	1.95935085646697e-299	0	Tbc1d5
Mbd5	1.26563181794224e-303	-0.746158891705905	0.105	0.557	3.33354764527807e-299	0	Mbd5
Arl15	3.43267441594968e-303	-1.28086200766529	0.148	0.613	9.04132114416986e-299	0	Arl15
Tanc1	5.28400684528014e-303	-0.710892734803231	0.122	0.587	1.39175456297834e-298	0	Tanc1
Ptprj	6.21940495818929e-303	-1.37719704373974	0.11	0.547	1.63812907193748e-298	0	Ptprj
Smg1	9.91281594528291e-303	-0.60128658376542	0.167	0.676	2.61093659182807e-298	0	Smg1
Fam193a	2.28829905878977e-302	-0.880657353463294	0.081	0.508	6.02715089094638e-298	0	Fam193a
Stat3	6.7640016252389e-301	-0.906207460678452	0.187	0.684	1.78157038807167e-296	0	Stat3
Tead1	1.21380908341363e-300	-0.86590966462596	0.116	0.57	3.19705174480317e-296	0	Tead1
Fam172a	1.45846158362849e-300	-0.852179425305427	0.136	0.608	3.84144196511908e-296	0	Fam172a
Ube2h	8.99412303953814e-300	-0.704598794441948	0.181	0.693	2.36896206738395e-295	0	Ube2h
Ssh2	5.44502854876299e-298	-0.97164846085949	0.165	0.647	1.43416606945868e-293	0	Ssh2
Svil	2.31218594023515e-297	-0.951051625633744	0.117	0.568	6.09006654798536e-293	0	Svil
Ppp6r3	7.78567609351275e-297	-0.63820515315956	0.095	0.533	2.05066922627032e-292	0	Ppp6r3
Plekha5	3.58467189044998e-296	-1.11313648971214	0.096	0.527	9.4416672922562e-292	0	Plekha5
Arid4b	1.1484723481152e-295	-0.540225889879529	0.122	0.584	3.02496131770063e-291	0	Arid4b
Carmil1	1.31435698867401e-295	-1.15970194478507	0.073	0.485	3.46188487246849e-291	0	Carmil1
Brd4	2.20206736535116e-295	-0.540374448959302	0.108	0.558	5.80002523359843e-291	0	Brd4
Csnk1g1	3.19478524104153e-295	-0.997156066393584	0.061	0.464	8.4147448463793e-291	0	Csnk1g1
Uvrag	6.0619905448424e-295	-1.03844274650927	0.073	0.484	1.59666768960604e-290	0	Uvrag
Pum1	7.88176982811954e-295	-0.55789256860229	0.134	0.605	2.07597935502841e-290	0	Pum1
Sh3rf1	8.68395189504209e-295	-1.04452776138885	0.154	0.623	2.28726608963514e-290	0	Sh3rf1
Mcu	1.66699506390903e-294	-1.10887393005441	0.079	0.495	4.39069829883e-290	0	Mcu
Npepps	2.70661744188175e-294	-0.654423164906204	0.18	0.688	7.12895968017234e-290	0	Npepps
Meis1	1.77044720093784e-292	-1.07265308076439	0.226	0.706	4.66318088255018e-288	0	Meis1
Cnot4	2.14823626309617e-292	-0.830482004707232	0.087	0.512	5.65823949336901e-288	0	Cnot4
Ssbp2	2.75560213042657e-292	-1.08922582748607	0.129	0.578	7.25798045133055e-288	0	Ssbp2
Chd9	4.6229949559174e-292	-0.800645032903853	0.123	0.578	1.21765064143908e-287	0	Chd9
Usp34	7.25439162993563e-292	-0.592381195448514	0.213	0.754	1.91073421140875e-287	0	Usp34
Arhgef12	9.65789311916294e-292	-0.58375864993819	0.214	0.754	2.54379246865633e-287	0	Arhgef12
Chd2	9.71297747555413e-292	-0.745427271528184	0.12	0.573	2.5583011372862e-287	0	Chd2
Tnrc18	1.2233510149547e-291	-0.684597941752879	0.088	0.514	3.2221842382892e-287	0	Tnrc18
Wwox	2.90217428429476e-291	-1.39473728873456	0.117	0.544	7.64403684740396e-287	0	Wwox
Fbxw11	2.12015794875373e-290	-0.740797401705001	0.082	0.501	5.58428402122246e-286	0	Fbxw11
Rbm25	2.21406591388775e-290	-0.428753054496251	0.157	0.648	5.83162821058894e-286	0	Rbm25
Prkca	5.16623949144675e-290	-1.2383033602984	0.086	0.502	1.36073581965216e-285	0	Prkca
Atxn7	6.73522951307549e-290	-0.96000467894138	0.069	0.474	1.77399210144895e-285	0	Atxn7
Ptprk	8.45220526331005e-290	-0.904839830062212	0.176	0.658	2.22622634430323e-285	0	Ptprk
Rbm5	2.32368882866793e-289	-0.709531610406403	0.087	0.509	6.12036400582846e-285	0	Rbm5
Cdkal1	2.56336595858067e-289	-1.03172710356215	0.075	0.482	6.75164959830563e-285	0	Cdkal1
Sgms1	2.59058983569673e-289	-0.959874994143785	0.095	0.522	6.82335456824162e-285	0	Sgms1
Btbd11	1.13928369610681e-288	-1.3028216702324	0.071	0.473	3.00075932717573e-284	0	Btbd11
Kif13b	2.47783470560239e-288	-0.867014343289449	0.124	0.574	6.52636883108613e-284	0	Kif13b
Limk2	1.68219474609131e-287	-0.605587712744599	0.097	0.529	4.4307327417299e-283	0	Limk2
Wasf2	1.78707101409891e-286	-0.638902524683417	0.13	0.589	4.70696634403512e-282	0	Wasf2
Luc7l2	2.81993603411102e-286	-0.615834274133497	0.202	0.726	7.42742952024501e-282	0	Luc7l2
Map2k4	3.4799123325637e-286	-0.915206314882422	0.084	0.498	9.16574109273953e-282	0	Map2k4
Esyt2	8.515415809835e-286	-0.667489459970076	0.146	0.615	2.24287537015244e-281	0	Esyt2
Zfhx3	2.85885500872648e-285	-0.883359826216508	0.128	0.577	7.52993820748468e-281	0	Zfhx3
Tra2a	6.75942143268018e-285	-0.632204793845404	0.126	0.578	1.78036401115363e-280	0	Tra2a
Luzp1	9.65577401933844e-285	-0.752639629861204	0.125	0.573	2.54323431895355e-280	0	Luzp1
Nr6a1	2.35443826326947e-284	-0.874651351121765	0.106	0.539	6.20135494162545e-280	0	Nr6a1
Map3k20	2.43174152766916e-284	-0.591678610642231	0.147	0.618	6.40496400972781e-280	0	Map3k20
Taok1	3.80474957354425e-284	-0.427408055199828	0.136	0.603	1.00213299017582e-279	0	Taok1
Tcf25	5.00840620658799e-284	-0.425930145113001	0.114	0.559	1.31916411075321e-279	0	Tcf25
Nsmce2	5.93453511078959e-284	-0.993428174384161	0.067	0.464	1.56309720283087e-279	0	Nsmce2
Vps13d	6.40564420940665e-284	-0.961804178776333	0.067	0.464	1.68718262831562e-279	0	Vps13d
Mkln1	7.76317703422394e-284	-0.618811696463767	0.115	0.559	2.04474319904424e-279	0	Mkln1
Hipk2	1.10078582071251e-283	-0.879161564837018	0.083	0.495	2.89935977317469e-279	0	Hipk2
Syne2	1.2396881833655e-282	-0.743919541124811	0.229	0.747	3.26521470616638e-278	0	Syne2
Zfp407	1.3393865399218e-282	-0.90426239752858	0.09	0.508	3.52781020750003e-278	0	Zfp407
Birc6	3.57162539879152e-282	-0.465170542172238	0.142	0.612	9.40730413787698e-278	0	Birc6
Med13	3.92169424715908e-282	-0.55310996413762	0.124	0.573	1.03293504775923e-277	0	Med13
Smyd3	9.71945426246431e-282	-1.14525589647942	0.104	0.525	2.56000705819047e-277	0	Smyd3
Mllt3	1.0416090384302e-281	-0.852920255399647	0.121	0.561	2.7434940463213e-277	0	Mllt3
Faf1	1.77727618132263e-281	-0.53136124673358	0.137	0.602	4.68116773398568e-277	0	Faf1
Fars2	1.87726408226721e-281	-1.07272190293493	0.069	0.466	4.94452586628359e-277	0	Fars2
Rnf216	3.07320604534986e-281	-1.21802143451554	0.046	0.422	8.09451740284699e-277	0	Rnf216
Scaper	5.34904739807072e-281	-0.744910477100882	0.098	0.523	1.40888559417785e-276	0	Scaper
Jmjd1c	5.3929898691051e-281	-0.661743426004982	0.207	0.724	1.42045960162359e-276	0	Jmjd1c
Clk1	8.07585952011311e-281	-0.376137440602403	0.165	0.655	2.12710063900259e-276	0	Clk1
Arih1	9.00375509529259e-281	-0.818923650749368	0.23	0.747	2.37149905454912e-276	0	Arih1
Patj	1.0284566010748e-280	-0.993743864443162	0.076	0.478	2.7088518415709e-276	0	Patj
Gab1	4.06252115008991e-280	-0.905517211174978	0.091	0.506	1.07002744572218e-275	0	Gab1
Rbm39	5.1173500403254e-280	-0.56307003504973	0.216	0.745	1.34785882712131e-275	0	Rbm39
Kmt2a	1.38846337349152e-279	-0.667478382692268	0.085	0.496	3.65707367943931e-275	0	Kmt2a
Phkb	1.57394314748795e-279	-0.767491178719358	0.098	0.52	4.14560885616852e-275	0	Phkb
Crybg1	1.77840509533348e-279	-0.740496846519794	0.185	0.675	4.68414118059887e-275	0	Crybg1
Ankrd12	2.57257177823058e-279	-0.628602911913279	0.112	0.547	6.77589680668152e-275	0	Ankrd12
Tcf12	6.20444707085687e-279	-0.84796657164402	0.258	0.779	1.63418931399299e-274	0	Tcf12
Itsn2	7.85182120099167e-279	-0.615572151812728	0.101	0.528	2.06809118612919e-274	0	Itsn2
Larp4b	1.7566501414986e-278	-0.434358042268185	0.155	0.636	4.62684080769317e-274	0	Larp4b
Foxo3	2.39618817609071e-278	-0.968092405399481	0.093	0.507	6.31132003700533e-274	0	Foxo3
Kif1b	6.12937667152672e-278	-0.545262621028959	0.13	0.583	1.61441652151342e-273	0	Kif1b
Akap13	1.76444196539365e-277	-0.77700086457275	0.229	0.746	4.64736369265035e-273	0	Akap13
Susd6	6.14346405229189e-277	-0.965698762262948	0.083	0.487	1.61812699673316e-272	0	Susd6
Dock9	6.76761614185176e-277	-0.876876921994628	0.087	0.496	1.78252241560233e-272	0	Dock9
Mark2	7.91834922011201e-277	-0.578372751297691	0.154	0.63	2.0856140010853e-272	0	Mark2
Trappc9	2.32455162066862e-276	-1.30966934087233	0.051	0.427	6.12263651367907e-272	0	Trappc9
Frmd6	2.93169767744031e-276	-0.604391513756941	0.12	0.56	7.72179851261004e-272	0	Frmd6
Ncor1	1.4264304766403e-275	-0.382073060659455	0.171	0.663	3.7570752324229e-271	0	Ncor1
Efna5	3.35027176099087e-275	-1.1085251000233	0.222	0.696	8.82428079127385e-271	0	Efna5
Zfp148	6.81924932374942e-275	-0.53825363059195	0.101	0.525	1.79612207938236e-270	0	Zfp148
Arid2	1.41595461970424e-274	-0.676108916403499	0.087	0.496	3.729482872839e-270	0	Arid2
Kalrn	2.20067960658262e-274	-1.09240714667324	0.115	0.536	5.79637001577797e-270	0	Kalrn
Zc3h7a	2.76942193313067e-274	-0.633520398328989	0.094	0.51	7.29438042967288e-270	0	Zc3h7a
Rapgef6	4.78684980764895e-274	-0.547045245955795	0.112	0.543	1.26080837083666e-269	0	Rapgef6
Ubr5	1.13354957037825e-273	-0.535121812155803	0.178	0.668	2.98565621341928e-269	0	Ubr5
Nktr	2.16776659722641e-273	-0.581879271216532	0.12	0.56	5.70968044043463e-269	0	Nktr
Tle4	5.74778942628303e-273	-0.758121093833796	0.112	0.539	1.51391025698869e-268	0	Tle4
Rcor1	8.4258864784323e-273	-0.829125963798802	0.092	0.502	2.21929423955428e-268	0	Rcor1
4932438A13Rik	1.00552583906139e-272	-0.528260658464688	0.107	0.533	2.6484545075038e-268	0	4932438A13Rik
Mgat5	1.05539313545576e-272	-1.18594519409042	0.072	0.461	2.77979997947694e-268	0	Mgat5
Erc1	2.11721948237192e-272	-0.745507451817314	0.096	0.51	5.57654439461941e-268	0	Erc1
Cers6	2.31470940103855e-272	-0.922809219702913	0.127	0.563	6.09671309139544e-268	0	Cers6
Cog5	5.81301815297171e-272	-0.764736867035721	0.077	0.474	1.53109085131122e-267	0	Cog5
Runx1	2.14279431028852e-271	-0.77839342885391	0.148	0.6	5.64390593386892e-267	0	Runx1
Wnk1	5.07087811682414e-271	-0.512830040231122	0.203	0.715	1.33561858719031e-266	0	Wnk1
Cpne8	5.39084032585359e-271	-0.872263206464854	0.127	0.559	1.41989343342658e-266	0	Cpne8
Casz1	6.75802569653022e-271	-0.932765941549482	0.133	0.564	1.77999638820909e-266	0	Casz1
Osbpl8	8.48589477579124e-271	-0.800142116008221	0.112	0.536	2.23509982499566e-266	0	Osbpl8
Farp1	7.13074510694641e-270	-1.19857548783539	0.067	0.45	1.87816695371862e-265	0	Farp1
Cux1	7.35954654349395e-270	-0.717163606483855	0.152	0.614	1.93843096409087e-265	0	Cux1
Atxn2	9.79242148693655e-270	-0.749832631614388	0.086	0.489	2.57922589544422e-265	0	Atxn2
Lcor	1.0963577874632e-269	-0.560679629569831	0.127	0.569	2.88769677639933e-265	0	Lcor
Mef2a	1.75432501845939e-269	-0.487507251062125	0.13	0.575	4.62071666612019e-265	0	Mef2a
Ranbp9	2.17121105687183e-269	-0.783705093845838	0.074	0.466	5.71875280269472e-265	0	Ranbp9
Sbf2	2.42361347586966e-269	-0.765157333370189	0.1	0.515	6.38355553409309e-265	0	Sbf2
Rabgap1	3.57435754965690e-269	-0.583896730664212	0.102	0.52	9.4145003500413e-265	0	Rabgap1
Pnisr	3.68670889148059e-269	-0.609613766705507	0.09	0.496	9.71042254927073e-265	0	Pnisr
AC149090.1	6.6226479747761e-269	-0.864083942882378	0.105	0.521	1.74433925007628e-264	0	AC149090.1
Arhgef4	1.53253208258079e-268	-1.04876676191435	0.079	0.473	4.03653625230954e-264	0	Arhgef4
Pde4d	1.93249465565848e-268	-1.19207245503762	0.14	0.566	5.08999767353888e-264	0	Pde4d
Cdk13	5.03134172391676e-268	-0.576490497324629	0.103	0.521	1.32520509666243e-263	0	Cdk13
Fnbp1	7.50963717464907e-268	-0.850415901364689	0.082	0.479	1.97796333543082e-263	0	Fnbp1
Nrip1	1.18250843518033e-267	-0.569408951425946	0.128	0.567	3.11460896742148e-263	0	Nrip1
Pitpnc1	2.45724073645192e-267	-1.26866637529535	0.158	0.582	6.4721263757407e-263	0	Pitpnc1
Atxn7l1	2.81323318451602e-267	-1.08702329722752	0.063	0.441	7.40977488469675e-263	0	Atxn7l1
Osbpl9	3.03402342052892e-267	-0.474944750271346	0.147	0.608	7.99131428733113e-263	0	Osbpl9
Plekha6	8.10395863827736e-267	-1.10667034296769	0.079	0.47	2.13450166573587e-262	0	Plekha6
Chd6	1.13877240168257e-266	-0.704859864861721	0.085	0.485	2.99941262879172e-262	0	Chd6
Prkn	1.09106984568075e-265	-1.24941616511154	0.088	0.482	2.87376886653853e-261	0	Prkn
Tulp4	1.2782495828417e-265	-0.498427007354727	0.117	0.546	3.36678157624677e-261	0	Tulp4
Mpp7	1.77551318885051e-265	-0.829659941274066	0.154	0.604	4.67652418811337e-261	0	Mpp7
Tbl1x	3.79689739950037e-265	-0.516251049015091	0.127	0.565	1.0000648060544e-260	0	Tbl1x
Ppp1r12a	6.38344457243295e-265	-0.523893733800574	0.198	0.698	1.68133546593311e-260	0	Ppp1r12a
Aak1	9.60442940996899e-265	-0.764194336667103	0.089	0.49	2.52971066229173e-260	0	Aak1
Ino80d	1.05931501312749e-264	-0.732505403634851	0.071	0.456	2.79012981307649e-260	0	Ino80d
Cobll1	1.10858207842651e-264	-0.820879971892855	0.111	0.529	2.91989433636758e-260	0	Cobll1
Mast4	1.16175829168241e-264	-0.962982940115411	0.288	0.773	3.05995516446231e-260	0	Mast4
Pde7a	2.3617774251986e-264	-0.876289561641543	0.134	0.565	6.22068556023059e-260	0	Pde7a
Map4k4	2.68496994848925e-264	-0.801063078486501	0.099	0.506	7.07194234732584e-260	0	Map4k4
Thrb	3.23811299990309e-264	-1.04042103998279	0.108	0.518	8.52886583044475e-260	0	Thrb
Kdm2a	3.29068811516285e-264	-0.434311484945648	0.132	0.575	8.66734342652744e-260	0	Kdm2a
March3	3.51023113071358e-264	-1.20532750334203	0.124	0.539	9.24559777518649e-260	0	March3
Trak1	4.55183037171833e-264	-1.03623945676636	0.059	0.431	1.19890660160689e-259	0	Trak1
Hdac4	4.93019928479499e-264	-0.915135890969872	0.083	0.474	1.29856518962215e-259	0	Hdac4
Notch2	4.98414532282064e-264	-0.761252727630961	0.089	0.489	1.31277403657773e-259	0	Notch2
Tspan9	1.2386674618009e-263	-1.4866747504326	0.056	0.423	3.26252622763739e-259	0	Tspan9
Srgap2	1.57225639583759e-263	-0.976027571177867	0.083	0.476	4.14116612099662e-259	0	Srgap2
Tbl1xr1	1.72721346802529e-263	-0.657929674893773	0.104	0.518	4.54930755343182e-259	0	Tbl1xr1
Braf	5.09730079943676e-263	-0.682944656886044	0.088	0.486	1.34257805756365e-258	0	Braf
Ubr2	1.89906566290692e-262	-0.572950554010451	0.082	0.475	5.00194904953053e-258	0	Ubr2
Ehmt1	2.00287413522811e-262	-0.807170580790104	0.075	0.46	5.27537018477731e-258	0	Ehmt1
Epb41	2.76558997581556e-262	-0.658638704194891	0.147	0.592	7.28428743730059e-258	0	Epb41
Papola	3.19117259477987e-262	-0.524824741858974	0.105	0.52	8.40522949739071e-258	0	Papola
2900026A02Rik	6.9519969921912e-262	-0.787430871925553	0.08	0.471	1.83108648777324e-257	0	2900026A02Rik
Ppp3ca	8.15812577186836e-262	-0.741056556496495	0.284	0.805	2.14876874705241e-257	0	Ppp3ca
Sept9	9.34945736513864e-262	-0.989441618137194	0.087	0.479	2.46255357540387e-257	0	Sept9
Strn3	1.43855608986547e-261	-0.774438489036593	0.242	0.759	3.78901288509666e-257	0	Strn3
Rbm47	2.53567916204657e-261	-0.893979195011021	0.161	0.607	6.67872534491445e-257	0	Rbm47
Pds5a	2.83422808940768e-261	-0.637664686169924	0.091	0.491	7.4650733646909e-257	0	Pds5a
Tmem87a	4.70587361281749e-261	-0.716357853608342	0.075	0.46	1.23948005088e-256	0	Tmem87a
Nptn	7.52589244374879e-261	-0.539708176893334	0.119	0.545	1.98224481075899e-256	0	Nptn
Egfr	1.0038874352893e-260	-0.816510189970698	0.27	0.769	2.64413911580848e-256	0	Egfr
Pawr	1.6138221844831e-260	-1.02856091310454	0.082	0.47	4.25064625171004e-256	0	Pawr
Arfgef1	2.65764243286469e-260	-0.38846555521513	0.114	0.536	6.99996440392231e-256	0	Arfgef1
Wac	3.04734261087175e-260	-0.403096887085297	0.129	0.566	8.02639570277511e-256	0	Wac
Rora	3.33094794880935e-260	-1.31269827428876	0.19	0.607	8.77338380236896e-256	0	Rora
Slmap	4.37614527919762e-260	-0.455637209046455	0.13	0.566	1.15263290508786e-255	0	Slmap
Ctdspl	4.60702579724304e-260	-0.851064625410618	0.086	0.479	1.21344452473584e-255	0	Ctdspl
Arid1a	5.53665597761458e-260	-0.494091512158992	0.107	0.523	1.4582998179439e-255	0	Arid1a
Auts2	8.84598176736816e-260	-1.26143227020848	0.22	0.657	2.3299431377071e-255	0	Auts2
Nipbl	1.41806798949061e-259	-0.392252541405829	0.223	0.75	3.73504927751932e-255	0	Nipbl
Babam2	2.17362552038766e-259	-0.749365518320826	0.094	0.494	5.72511225814905e-255	0	Babam2
Flnb	2.32791401125897e-259	-0.845453053445729	0.118	0.535	6.13149271425499e-255	0	Flnb
Lrba	2.62681899528783e-259	-0.584153525701235	0.211	0.712	6.9187785516886e-255	0	Lrba
Snx29	3.10791677430538e-259	-1.37845225238001	0.043	0.394	8.18594199184295e-255	0	Snx29
Lgr4	3.34556597842183e-259	-0.796602235893137	0.122	0.542	8.81188623056525e-255	0	Lgr4
Spag9	3.59274332650868e-259	-0.675373782638539	0.196	0.676	9.46292664769122e-255	0	Spag9
Aff4	3.94106011277193e-259	-0.381078571790493	0.143	0.593	1.038035823103e-254	0	Aff4
Stk3	1.92822947661295e-258	-0.794502674223593	0.077	0.461	5.07876361845084e-254	0	Stk3
Cblb	2.47869520153444e-258	-0.83843480064225	0.094	0.492	6.52863529132156e-254	0	Cblb
Prkce	3.76736354501127e-258	-1.49473952952192	0.051	0.407	9.92285884120519e-254	0	Prkce
Psme4	2.48492981865742e-257	-0.431582840408722	0.132	0.57	6.54505664936178e-253	0	Psme4
Camk2d	2.71180226750503e-257	-0.715793429162858	0.1	0.502	7.1426159923815e-253	0	Camk2d
Ddi2	6.38034475875636e-257	-0.46743625264431	0.103	0.511	1.68051900600884e-252	0	Ddi2
Nos1ap	7.28997450586125e-257	-1.20341392105529	0.059	0.423	1.92010638509879e-252	0	Nos1ap
Bptf	1.56709919116742e-256	-0.410868708037017	0.108	0.52	4.12758255961587e-252	0	Bptf
Ski	2.10487844182426e-256	-0.865293583601158	0.072	0.448	5.54403932792092e-252	0	Ski
Mapkap1	2.28915460100269e-256	-0.497297892571785	0.115	0.535	6.02940430358099e-252	0	Mapkap1
Tmem164	8.69804547059353e-256	-0.997670567675407	0.061	0.428	2.29097819649963e-251	0	Tmem164
Naaladl2	8.79012197569111e-256	-1.01289142538168	0.274	0.722	2.31523022717728e-251	0	Naaladl2
Atad2b	1.08707839988657e-255	-0.552716525090923	0.099	0.501	2.86325579746125e-251	0	Atad2b
Oga	1.72859983305183e-255	-0.338849044475302	0.109	0.523	4.55295910027522e-251	0	Oga
Uty	3.07795451648796e-255	-0.523859698778858	0.1	0.504	8.10702440097765e-251	0	Uty
Btbd7	4.4715726509805e-255	-0.41148477265492	0.112	0.529	1.17776752054175e-250	0	Btbd7
Myo18a	7.33012059572298e-255	-0.67140756536692	0.09	0.484	1.93068046370748e-250	0	Myo18a
Ep400	8.88703941345943e-255	-0.640036961408355	0.109	0.517	2.34075731111108e-250	0	Ep400
Pafah1b1	8.9144600754668e-255	-0.342433346877195	0.167	0.636	2.3479796392772e-250	0	Pafah1b1
Usp47	1.05995425557329e-254	-0.609954746932948	0.083	0.469	2.79181351375448e-250	0	Usp47
Daam1	1.91541790732713e-254	-0.536970153354162	0.12	0.542	5.04501922610892e-250	0	Daam1
Clock	1.91663566232562e-254	-0.548189621869189	0.117	0.536	5.04822667099945e-250	0	Clock
Ttc3	2.10748675455791e-254	-0.493372438175614	0.139	0.577	5.55090936283008e-250	0	Ttc3
Ccnl2	2.10769546089416e-254	-0.65789749754216	0.07	0.445	5.55145907444913e-250	0	Ccnl2
Senp6	2.12042690813475e-254	-0.613423111497399	0.092	0.486	5.58499243333612e-250	0	Senp6
Rictor	3.55566956748321e-254	-0.787942318006635	0.065	0.434	9.36527807379402e-250	0	Rictor
Arid5b	4.95752698104426e-254	-0.708328302067278	0.222	0.706	1.30576303153725e-249	0	Arid5b
Itch	5.86076272944144e-254	-0.69865482346072	0.073	0.45	1.54366629530758e-249	0	Itch
Nhsl1	8.62054182000042e-254	-1.11512554031646	0.119	0.524	2.27056450996991e-249	0	Nhsl1
Snd1	9.21250344579637e-254	-0.878674560139694	0.093	0.487	2.42648128258831e-249	0	Snd1
Atf7	9.52889136409336e-254	-0.957393722471475	0.067	0.436	2.50981469638855e-249	0	Atf7
Tcf7l1	1.45019509014626e-253	-1.19897867249184	0.07	0.441	3.81966884793624e-249	0	Tcf7l1
Tet2	1.91244691628559e-253	-0.64095085357269	0.091	0.485	5.03719393280463e-249	0	Tet2
Rsf1	4.29446115681157e-253	-0.652516506154608	0.079	0.461	1.1311181240926e-248	0	Rsf1
Thoc2	4.37864023906383e-253	-0.308802076801165	0.138	0.578	1.15329005256702e-248	0	Thoc2
Smurf2	4.58556096507373e-253	-0.747746021975175	0.076	0.455	1.20779090259077e-248	0	Smurf2
Mbtd1	1.50014184834648e-252	-0.636290253286128	0.099	0.496	3.95122361435978e-248	0	Mbtd1
Tasor	4.19087580391172e-252	-0.534794997459676	0.1	0.501	1.10383477799231e-247	0	Tasor
Gapvd1	4.7824852915315e-252	-0.354136984574312	0.113	0.527	1.25965880093648e-247	0	Gapvd1
Smurf1	5.83414104904184e-252	-1.04706976962415	0.052	0.406	1.53665441090713e-247	0	Smurf1
Atrx	1.04467591535808e-251	-0.356405760638545	0.168	0.634	2.75157189346163e-247	0	Atrx
Gatad2a	1.33352278187694e-251	-0.733265448749001	0.076	0.453	3.51236565518567e-247	0	Gatad2a
Srsf11	1.33456917142124e-251	-0.380323459871311	0.095	0.492	3.5151217406064e-247	0	Srsf11
Pum2	1.46840394335005e-251	-0.32058795065367	0.153	0.605	3.86762914638971e-247	0	Pum2
Kcmf1	1.60717586065927e-251	-0.486965677209136	0.093	0.487	4.23314049939045e-247	0	Kcmf1
Ophn1	1.97586073657546e-251	-0.867827766425604	0.076	0.451	5.20421959406611e-247	0	Ophn1
Ap3b1	2.18585585448865e-251	-0.420536579610618	0.11	0.52	5.75732573513765e-247	0	Ap3b1
Zmynd11	2.67819103615426e-251	-0.372855821987525	0.118	0.537	7.0540873701267e-247	0	Zmynd11
Fhit	2.73561018823291e-251	-1.19395111369808	0.153	0.567	7.20532367478665e-247	0	Fhit
Ccnl1	5.04571382412751e-251	-0.4935202338733	0.184	0.655	1.32899056413694e-246	0	Ccnl1
Stim1	5.42402697578114e-251	-0.768737843015926	0.095	0.485	1.42863446515099e-246	0	Stim1
Ptpn13	5.9547449587521e-251	-0.824234534289164	0.253	0.739	1.56842027468571e-246	0	Ptpn13
March7	6.19482675285094e-251	-0.404597908849672	0.115	0.53	1.63165541843341e-246	0	March7
Cdc42bpb	6.63999169008801e-251	-0.843106605028446	0.063	0.428	1.74890741125228e-246	0	Cdc42bpb
Ppm1l	6.7751905014426e-251	-1.04748535834177	0.093	0.48	1.78451742617497e-246	0	Ppm1l
Herc1	7.06627890663068e-251	-0.560019095639985	0.09	0.48	1.86118720121745e-246	0	Herc1
Mbp	8.04408655121168e-251	-0.558238633959054	0.118	0.531	2.11873195672364e-246	0	Mbp
Osbpl10	2.0123859696679e-250	-1.48521066384881	0.053	0.404	5.30042340550827e-246	0	Osbpl10
Ecpas	3.15571074296734e-250	-0.431531208220607	0.125	0.547	8.31182652590169e-246	0	Ecpas
Chchd3	5.89885657040293e-250	-0.830351789494962	0.077	0.453	1.55369983207843e-245	0	Chchd3
Ubr3	6.47381361446368e-250	-0.31327975972574	0.119	0.538	1.70513776791359e-245	0	Ubr3
Ppp2r2a	7.2761195451628e-250	-0.311239002609814	0.118	0.535	1.91645712700043e-245	0	Ppp2r2a
Zfp609	9.07546978766067e-250	-0.88886118969311	0.072	0.441	2.39038798737194e-245	0	Zfp609
Setd5	9.09159604067339e-250	-0.402654161232263	0.132	0.561	2.39463548115296e-245	0	Setd5
Cep350	1.371606387144e-249	-0.524752819616019	0.087	0.472	3.61267406309859e-245	0	Cep350
Tnrc6a	2.5339446813425e-249	-0.593653840199228	0.086	0.471	6.67415689618802e-245	0	Tnrc6a
Gng12	2.54117180059256e-249	-0.597000670443124	0.102	0.501	6.69319240558074e-245	0	Gng12
Ssbp3	2.76489597611238e-249	-0.803500323364409	0.075	0.448	7.2824595114824e-245	0	Ssbp3
Taf1d	4.18790146009882e-249	-0.916813990003739	0.069	0.436	1.10305136557543e-244	0	Taf1d
Cask	4.39456176305969e-249	-0.590303187831284	0.102	0.502	1.15748362277229e-244	0	Cask
Nebl	1.26105084090434e-248	-1.13547363014144	0.197	0.624	3.32148180985795e-244	0	Nebl
Map3k1	1.38037932313068e-248	-0.589373021283398	0.105	0.506	3.63578109919391e-244	0	Map3k1
Tra2b	1.9006726541457e-248	-0.404698243052332	0.128	0.551	5.00618170375437e-244	0	Tra2b
Tspan5	2.08943270428789e-248	-0.848545709591387	0.119	0.526	5.50335679982388e-244	0	Tspan5
Acap2	2.44278077148837e-248	-0.390688134760838	0.135	0.566	6.43404027402322e-244	0	Acap2
Tnrc6c	3.6266508426103e-248	-0.83316142287523	0.097	0.489	9.55223565435127e-244	0	Tnrc6c
Mark3	5.72413657498579e-248	-0.679788595402482	0.075	0.449	1.50768033248551e-243	0	Mark3
Rptor	8.81854974315911e-248	-1.14104860034163	0.05	0.399	2.32271781685068e-243	0	Rptor
Qk	9.35404564246296e-248	-0.445324736695867	0.171	0.634	2.46376208176832e-243	0	Qk
Elf1	1.92905506248171e-247	-0.522011101990961	0.176	0.636	5.08093812907057e-243	0	Elf1
Plxdc2	2.03959066113019e-247	-0.857872870614939	0.233	0.706	5.3720778423508e-243	0	Plxdc2
Rnf38	2.93369737014706e-247	-0.834527291040729	0.066	0.43	7.72706550323034e-243	0	Rnf38
Gatad2b	5.27517863496238e-247	-0.677634631891259	0.076	0.448	1.38942930066274e-242	0	Gatad2b
Stk24	6.24737610935856e-247	-0.526773641774468	0.09	0.477	1.64549639344395e-242	0	Stk24
Mycbp2	9.42288184604146e-247	-0.64671656496459	0.253	0.762	2.48189284942886e-242	0	Mycbp2
Wdr33	3.9792966320133e-246	-0.623792191444182	0.08	0.456	1.04810693990598e-241	0	Wdr33
Oxr1	3.99504158449927e-246	-0.626402264537008	0.106	0.503	1.05225400294126e-241	0	Oxr1
Grhl2	5.27367860642264e-246	-0.761379075755473	0.082	0.458	1.38903420814566e-241	0	Grhl2
Zmynd8	1.29825655682245e-245	-0.933328280405537	0.057	0.41	3.41947794501465e-241	0	Zmynd8
Arhgef28	1.39569851395149e-245	-0.982787735418769	0.065	0.425	3.67613031589684e-241	0	Arhgef28
Meis2	1.87995648789683e-245	-1.05186689550914	0.277	0.707	4.95161739347145e-241	0	Meis2
Ago2	2.34420320644521e-245	-0.420351692488971	0.096	0.487	6.17439682545603e-241	0	Ago2
Dnm2	5.21181777015974e-245	-0.508632164179556	0.117	0.526	1.37274068248237e-240	0	Dnm2
Lrrk1	9.04310300491088e-245	-0.929969342115762	0.058	0.411	2.38186290046348e-240	0	Lrrk1
Ino80	2.67556075172752e-244	-1.05022719357688	0.055	0.404	7.04715946397512e-240	0	Ino80
Rtn3	3.01014001553899e-244	-0.352852612160025	0.154	0.598	7.92840778692814e-240	0	Rtn3
Gigyf2	3.49020391153819e-244	-0.504474687240825	0.084	0.462	9.19284808260045e-240	0	Gigyf2
Yap1	4.53912472984007e-244	-0.604335808129526	0.088	0.469	1.19556006259258e-239	0	Yap1
Srek1	1.08284629554954e-243	-0.512869846371546	0.088	0.469	2.85210885784792e-239	0	Srek1
Trip12	1.39659611996956e-243	-0.305827350197855	0.198	0.69	3.67849452038783e-239	0	Trip12
Hmbox1	1.68807815151591e-243	-1.06969672815179	0.045	0.385	4.44622904327777e-239	0	Hmbox1
Rasal2	1.76390532531094e-243	-0.648625229994448	0.109	0.507	4.64595023633648e-239	0	Rasal2
Mdm4	2.30469684742145e-243	-0.690766727482342	0.072	0.437	6.07034102642335e-239	0	Mdm4
Pik3r1	2.52957616081025e-243	-0.477307052054972	0.146	0.577	6.66265064995811e-239	0	Pik3r1
Glg1	2.73185523412116e-243	-0.417838026427496	0.103	0.499	7.19543350115173e-239	0	Glg1
Fam120a	4.1853318082137e-243	-0.272515605044728	0.161	0.616	1.10237454496541e-238	0	Fam120a
Acin1	7.74047351179016e-243	-0.347153049393233	0.101	0.495	2.03876331827041e-238	0	Acin1
Znrf1	1.44509316042859e-242	-0.926443389826894	0.059	0.411	3.80623087525286e-238	0	Znrf1
Ppfibp1	1.59894400604045e-242	-0.449550653007094	0.113	0.518	4.21145861750995e-238	0	Ppfibp1
Tbc1d22a	2.71231071526711e-242	-1.34020638256886	0.036	0.365	7.14395519294205e-238	0	Tbc1d22a
Prpf4b	2.71597887571699e-242	-0.538080261147286	0.075	0.443	7.15361676075099e-238	0	Prpf4b
Dgka	4.37783062812969e-242	-0.610539722429338	0.089	0.469	1.15307680914308e-237	0	Dgka
Sbno2	6.64722654661394e-242	-1.12604609226848	0.061	0.413	1.75081300011265e-237	0	Sbno2
Bmpr2	8.33973448156976e-242	-0.355136633381795	0.132	0.553	2.19660266510066e-237	0	Bmpr2
Ubap2l	1.37710885262041e-241	-0.411046397189639	0.1	0.491	3.62716700691691e-237	0	Ubap2l
Ogt	1.91561802382798e-241	-0.603700440772716	0.111	0.511	5.04554631296052e-237	0	Ogt
Ddx17	3.98952281766399e-241	-0.250880741003475	0.135	0.562	1.05080041494452e-236	0	Ddx17
Nrf1	4.02070568811055e-241	-1.00776944512945	0.051	0.394	1.05901367119144e-236	0	Nrf1
Rc3h1	5.7495154324071e-241	-0.699724168291753	0.077	0.445	1.51436486974171e-236	0	Rc3h1
Btaf1	6.72060188736201e-241	-0.600981808733561	0.077	0.446	1.77013933111228e-236	0	Btaf1
Stk39	8.15550095196464e-241	-0.919260563730029	0.083	0.454	2.14807739573797e-236	0	Stk39
Nbea	9.20999945536713e-241	-0.783191340383427	0.151	0.576	2.42582175654915e-236	0	Nbea
Cop1	9.77969259796652e-241	-0.526557665629488	0.093	0.476	2.5758732333784e-236	0	Cop1
Nek7	1.45067405508132e-240	-0.582055763542686	0.084	0.458	3.82093039367868e-236	0	Nek7
Abi1	1.94674142085018e-240	-0.384462533671705	0.193	0.67	5.12752222837729e-236	0	Abi1
Ube2g1	3.52846634517713e-240	-0.458681604896614	0.113	0.515	9.29362750656205e-236	0	Ube2g1
Trps1	5.55001646744988e-240	-0.888812210160722	0.237	0.706	1.46181883736162e-235	0	Trps1
Sorbs1	1.23820048492857e-239	-1.30900652496787	0.126	0.51	3.26129625725337e-235	0	Sorbs1
Ap1g1	1.483499909689e-239	-0.489191882478997	0.077	0.445	3.90739041212986e-235	0	Ap1g1
Tnfaip8	1.00988911164025e-238	-0.64562739079754	0.108	0.501	2.65994693114925e-234	0	Tnfaip8
Spop	1.39047861178194e-238	-0.378005867554358	0.131	0.548	3.66238161557245e-234	0	Spop
Cbl	2.18144274475294e-238	-0.581572772409885	0.067	0.424	5.74570204540476e-234	0	Cbl
Rb1cc1	2.88279455477995e-238	-0.198495913383846	0.146	0.579	7.59299257783492e-234	0	Rb1cc1
Rfx7	3.09777636666658e-238	-0.773286689295498	0.081	0.449	8.15923317216311e-234	0	Rfx7
Asxl1	3.8963356731148e-238	-1.05814880139341	0.057	0.401	1.02625585294171e-233	0	Asxl1
Mir99ahg	4.35526529766428e-238	-1.08313831314546	0.157	0.567	1.1471333267518e-233	0	Mir99ahg
Arhgap42	6.69961150946658e-238	-0.81485398271443	0.074	0.434	1.7646106754784e-233	0	Arhgap42
Nbeal1	7.26587003264117e-238	-0.469264170220984	0.096	0.478	1.91375750789736e-233	0	Nbeal1
Nufip2	7.48621183512007e-238	-0.463346478871973	0.144	0.569	1.97179333525227e-233	0	Nufip2
Setd2	1.07923027784019e-237	-0.511702723071637	0.083	0.454	2.84258462880328e-233	0	Setd2
Tspan14	1.2163949422135e-237	-0.783114574278518	0.058	0.405	3.20386263829614e-233	0	Tspan14
Bclaf1	2.59568409243996e-237	-0.399650789238068	0.119	0.522	6.8367723310776e-233	0	Bclaf1
Mbnl2	5.40536568127685e-237	-0.672779324524902	0.329	0.852	1.42371926679151e-232	0	Mbnl2
Ralgapa1	7.24128134287123e-237	-0.619442227385909	0.092	0.47	1.90728109289885e-232	0	Ralgapa1
Usp24	8.85983557619339e-237	-0.452187046364905	0.103	0.492	2.33359209241358e-232	0	Usp24
Rarg	1.16495124582445e-236	-0.478198365726702	0.089	0.466	3.06836508637703e-232	0	Rarg
Fancc	1.29517764080745e-236	-1.83883953566275	0.024	0.336	3.41136838812275e-232	0	Fancc
Rbms3	1.69564742719877e-236	-1.41317996103118	0.125	0.501	4.46616575849885e-232	0	Rbms3
Gm47283	2.19645862643977e-236	-0.996093964021781	0.094	0.466	5.78525237617971e-232	0	Gm47283
Ppp2r5c	3.48868982791967e-236	-0.386672533367813	0.097	0.481	9.18886013775762e-232	0	Ppp2r5c
Dennd1b	3.53645310023907e-236	-0.789678580803652	0.119	0.515	9.31466382071968e-232	0	Dennd1b
Kat6a	4.45375415367418e-236	-0.410262005876946	0.086	0.459	1.17307430653624e-231	0	Kat6a
Herc4	5.79168262636262e-236	-0.549483257579105	0.092	0.468	1.52547128695765e-231	0	Herc4
Celf1	6.52262065561261e-236	-0.456478390333457	0.101	0.487	1.71799305448181e-231	0	Celf1
Sf3b1	6.98964259696013e-236	-0.385463477707752	0.213	0.698	1.84100196361333e-231	0	Sf3b1
Tmem131l	7.63133410276693e-236	-0.910976642332738	0.067	0.419	2.01001708932778e-231	0	Tmem131l
Phf14	9.18063514903484e-236	-0.345720500554796	0.128	0.541	2.41808749190429e-231	0	Phf14
Slc10a7	2.51906116537572e-235	-0.970158785942136	0.051	0.389	6.63495520348312e-231	0	Slc10a7
Zfr	2.65469832907955e-235	-0.491360670417304	0.093	0.471	6.99220992896262e-231	0	Zfr
Adam10	2.90088138522339e-235	-0.35352636696134	0.103	0.492	7.6406314805399e-231	0	Adam10
Peli1	2.90237903425829e-235	-0.532008239576196	0.11	0.501	7.64457613833291e-231	0	Peli1
Pias1	4.40702441214439e-235	-0.593740542283682	0.069	0.424	1.16076615991471e-230	0	Pias1
Elf2	6.07129455691776e-235	-0.870225476723714	0.078	0.439	1.59911827334657e-230	0	Elf2
Lrrfip2	6.98223600240485e-235	-0.532390239946214	0.082	0.45	1.83905114067341e-230	0	Lrrfip2
Picalm	7.1971224175306e-235	-0.427837913642337	0.135	0.55	1.89565007355339e-230	0	Picalm
Afdn	3.10960822491038e-234	-0.564813669113498	0.236	0.729	8.19039710359145e-230	0	Afdn
Crim1	3.13047311334228e-234	-0.686540088103992	0.197	0.648	8.24535313323222e-230	0	Crim1
5330438D12Rik	3.928480683707e-234	-2.26981263466571	0.02	0.326	1.03472252728159e-229	0	5330438D12Rik
Cyth1	5.47461276474241e-234	-0.971835971652785	0.052	0.388	1.4419582561055e-229	0	Cyth1
Kansl1l	5.53758633525249e-234	-0.989443020923916	0.065	0.413	1.45854486484215e-229	0	Kansl1l
Mbnl1	1.30019518768553e-233	-0.44176694221253	0.184	0.638	3.42458410484491e-229	0	Mbnl1
Zmym2	1.3099601533167e-233	-0.562847471634983	0.08	0.444	3.45030404782085e-229	0	Zmym2
Arhgef11	1.63700649124612e-233	-0.975760174448541	0.053	0.391	4.31171139729315e-229	0	Arhgef11
Cdk12	1.65522181348072e-233	-0.579031392417172	0.077	0.438	4.35968873452687e-229	0	Cdk12
Fcho2	2.3497296078794e-233	-0.396594202919653	0.159	0.597	6.18895281419355e-229	0	Fcho2
Ptpn1	3.40187834178365e-233	-0.607193073666453	0.081	0.444	8.96020736442396e-229	0	Ptpn1
Arglu1	4.33225142415359e-233	-0.40547122598711	0.109	0.5	1.14107170260781e-228	0	Arglu1
Nckap1	5.23166446980614e-233	-0.293377581721807	0.19	0.663	1.37796810470224e-228	0	Nckap1
Gbf1	5.75127709070056e-233	-0.650007159865928	0.073	0.43	1.51482887291962e-228	0	Gbf1
Lims1	7.53213289536271e-233	-0.459946222896365	0.099	0.48	1.98388848330958e-228	0	Lims1
Ece1	9.19338676182906e-233	-0.267840712340125	0.144	0.569	2.42144613919816e-228	0	Ece1
Abl2	1.07993667563501e-232	-0.599573305365471	0.075	0.433	2.84444520995506e-228	0	Abl2
Rock1	1.72450245906831e-232	-0.263505739436826	0.138	0.557	4.54216702694003e-228	0	Rock1
Otud7b	1.82331608507479e-232	-0.665196133513574	0.108	0.493	4.80243223647849e-228	0	Otud7b
Frmd4b	3.2952420517028e-232	-0.947906053681278	0.093	0.46	8.67933803998001e-228	0	Frmd4b
Dnajc1	3.36924616746564e-232	-0.809152336785892	0.08	0.441	8.87425748048774e-228	0	Dnajc1
Fubp1	3.39733065019551e-232	-0.492397581150074	0.094	0.47	8.94822919954995e-228	0	Fubp1
Mrtfb	3.73124800344988e-232	-0.872289521635267	0.062	0.406	9.82773411628664e-228	0	Mrtfb
Trip11	4.5588646156814e-232	-0.392757997916752	0.094	0.47	1.20075935112432e-227	0	Trip11
R3hdm1	4.82231130641261e-232	-0.619354848205574	0.077	0.437	1.27014857499602e-227	0	R3hdm1
Apc	8.36992195158101e-232	-0.47037754873844	0.083	0.449	2.20455374282692e-227	0	Apc
Stk38	8.71746062433035e-232	-0.355982825647477	0.116	0.513	2.29609195384237e-227	0	Stk38
Wwtr1	8.95840329250171e-232	-0.730279217472475	0.123	0.516	2.35955384321203e-227	0	Wwtr1
Phip	9.03236554718008e-232	-0.487155274924834	0.225	0.712	2.37903476147176e-227	0	Phip
Prrc2c	9.51357030850292e-232	-0.215558093781142	0.185	0.652	2.50577928355658e-227	0	Prrc2c
Cdcp1	1.10677106772477e-231	-0.55356736313778	0.095	0.47	2.91512431528028e-227	0	Cdcp1
Naa15	1.15217389857908e-231	-0.424174855781312	0.093	0.468	3.03471083146745e-227	0	Naa15
Memo1	2.01193847422178e-231	-0.646403854453558	0.077	0.436	5.29924474725274e-227	0	Memo1
Diaph2	5.38533318711732e-231	-0.706077824179952	0.134	0.537	1.41844290815483e-226	0	Diaph2
Fnip2	1.32416061267622e-230	-1.11585294301035	0.046	0.374	3.4877066377279e-226	0	Fnip2
Ascc3	2.35618626907101e-230	-0.475530577447456	0.108	0.495	6.20595901410613e-226	0	Ascc3
Arhgef10l	3.07088891753581e-230	-1.10400191422552	0.049	0.379	8.08841431989756e-226	0	Arhgef10l
Cstf3	3.33389997111142e-230	-0.782566760437382	0.082	0.443	8.78115913391037e-226	0	Cstf3
Baz1a	3.5154720349416e-230	-0.654338454514836	0.12	0.513	9.25940179283268e-226	0	Baz1a
Epb41l4a	3.67347341062878e-230	-0.98662872414302	0.066	0.413	9.67556161625513e-226	0	Epb41l4a
Kdm5a	3.81388909863472e-230	-0.353038510416975	0.084	0.449	1.0045402496894e-225	0	Kdm5a
Eps15l1	4.61652584349099e-230	-1.18438722670678	0.037	0.357	1.21594674191709e-225	0	Eps15l1
Anks1	7.83144776419035e-230	-1.10051132119904	0.042	0.365	2.0627250266101e-225	0	Anks1
Stxbp5	9.90777313188165e-230	-0.768375885859996	0.059	0.399	2.60960836520631e-225	0	Stxbp5
Tnks2	1.45889940338295e-229	-0.375024187661798	0.105	0.488	3.84259513857035e-225	0	Tnks2
Vps13a	2.87806441300847e-229	-0.379277921022367	0.112	0.503	7.58053385742302e-225	0	Vps13a
Lrrc1	4.13364222602101e-229	-0.836824697042306	0.065	0.41	1.08876002591167e-224	0	Lrrc1
Brd1	4.64920478159625e-229	-0.616002869973607	0.065	0.41	1.22455404742464e-224	0	Brd1
Rock2	6.15931420819847e-229	-0.365147610186715	0.128	0.532	1.6223017692974e-224	0	Rock2
Raf1	1.82620678062558e-228	-0.664826989338933	0.067	0.413	4.8100460394897e-224	0	Raf1
Kat2b	1.91577942685988e-228	-0.601257108709057	0.068	0.415	5.04597143240624e-224	0	Kat2b
Irf2	2.33845219870919e-228	-0.689499307616426	0.069	0.416	6.15924924618015e-224	0	Irf2
Spen	2.3470710879885e-228	-0.80701592431969	0.052	0.384	6.18195053865291e-224	0	Spen
Erbin	3.65105412480599e-228	-0.355505726334984	0.232	0.734	9.61651145932651e-224	0	Erbin
Lcorl	4.80162554895754e-228	-0.673113846020609	0.084	0.446	1.26470015333993e-223	0	Lcorl
Golgb1	8.41738901482202e-228	-0.395277581923317	0.103	0.483	2.21705609261397e-223	0	Golgb1
Ube2d3	1.88943261110927e-227	-0.145299339537927	0.163	0.603	4.9765765544007e-223	0	Ube2d3
Gsk3b	2.09899323850127e-227	-0.337383488072436	0.214	0.702	5.5285382908885e-223	0	Gsk3b
St5	3.82273498878385e-227	-1.10394055620209	0.059	0.396	1.00687016869578e-222	0	St5
Usp7	3.95088708118289e-227	-0.278896966164145	0.092	0.461	1.04062414831276e-222	0	Usp7
Usp3	6.88575529173944e-227	-0.51816779092135	0.1	0.475	1.81363908629125e-222	0	Usp3
Col4a3bp	7.71999731478734e-227	-0.376053739495346	0.104	0.484	2.03337009274184e-222	0	Col4a3bp
Atf7ip	7.80684882489049e-227	-0.662809473906274	0.072	0.421	2.05624591198791e-222	0	Atf7ip
Pkp4	9.65209396668329e-227	-0.618603628079111	0.146	0.556	2.54226502988471e-222	0	Pkp4
Dennd4c	1.18013992474097e-226	-0.52681131018931	0.085	0.446	3.10837054777523e-222	0	Dennd4c
Reps1	1.34748239769865e-226	-0.744405509578957	0.061	0.401	3.54913388729847e-222	0	Reps1
Ube2b	2.15257608273651e-226	-0.144819661305348	0.128	0.533	5.66967014431968e-222	0	Ube2b
Luc7l3	2.6834638603959e-226	-0.29713674814644	0.111	0.498	7.06797546189676e-222	0	Luc7l3
Wdfy2	3.85273746555981e-226	-0.813822841208661	0.055	0.388	1.0147725210538e-221	0	Wdfy2
Prkch	4.80182196598665e-226	-0.94420796281131	0.12	0.501	1.26475188762122e-221	0	Prkch
Shb	4.8209968172347e-226	-0.780090183209015	0.08	0.434	1.26980235169145e-221	0	Shb
Clasp1	1.0748276942704e-225	-0.656026752322242	0.073	0.422	2.83098866393881e-221	0	Clasp1
Clip1	1.12817820978604e-225	-0.26962565356501	0.147	0.567	2.97150858675544e-221	0	Clip1
Dis3l2	1.40108997927151e-225	-0.945297094145793	0.052	0.382	3.69033089640324e-221	0	Dis3l2
Arhgef18	1.84780865330246e-225	-0.760100287509964	0.059	0.395	4.86694321193336e-221	0	Arhgef18
Pten	2.07035789700193e-225	-0.33107212435048	0.11	0.494	5.45311566491339e-221	0	Pten
Atp9b	2.5944216103427e-225	-0.477474099530667	0.093	0.461	6.83344707948165e-221	0	Atp9b
Sash1	4.12940584980377e-225	-0.759260130977594	0.073	0.419	1.08764420677981e-220	0	Sash1
Abcc4	4.39270549710754e-225	-0.928073843847926	0.146	0.539	1.15699470088316e-220	0	Abcc4
Cnot1	5.04067827076867e-225	-0.285686405083048	0.101	0.479	1.32766424973776e-220	0	Cnot1
Stx8	5.39272537057754e-225	-0.942408483695137	0.051	0.378	1.42038993535642e-220	0	Stx8
Mapkapk2	6.65792967674957e-225	-0.688957661499099	0.066	0.408	1.75363209755907e-220	0	Mapkapk2
Tmem245	8.21002998253043e-225	-0.502058513565728	0.077	0.429	2.16243979709869e-220	0	Tmem245
Sfpq	8.91766964494126e-225	-0.190647564727532	0.164	0.601	2.34882500778108e-220	0	Sfpq
Tom1l2	1.06414236966976e-224	-0.89452929716862	0.065	0.404	2.80284458747318e-220	0	Tom1l2
Mtss1	1.19208920646244e-224	-1.03679024724406	0.064	0.4	3.13984376090142e-220	0	Mtss1
Usp9x	1.19693423570376e-224	-0.24313760255538	0.166	0.604	3.15260508342013e-220	0	Usp9x
R3hdm2	3.19071037907383e-224	-0.697997254242999	0.06	0.396	8.40401206744256e-220	0	R3hdm2
Mib1	3.46131695238552e-224	-0.422677096324996	0.086	0.447	9.11676272088823e-220	0	Mib1
Map2k5	6.6971773315522e-224	-1.03022259283745	0.046	0.367	1.76396953735753e-219	0	Map2k5
Tnpo1	6.7055598007165e-224	-0.534444446199768	0.072	0.42	1.76617739591072e-219	0	Tnpo1
Ppp2r3a	8.52121509202986e-224	-0.885121014838292	0.073	0.418	2.24440284308975e-219	0	Ppp2r3a
Dock7	9.20124410158664e-224	-0.667197343089915	0.071	0.416	2.4235156839169e-219	0	Dock7
Prkci	1.00045431055663e-223	-0.383364759771247	0.09	0.455	2.63509660857511e-219	0	Prkci
Bcl11a	1.34377264258864e-223	-0.994695643449428	0.082	0.434	3.53936276331422e-219	0	Bcl11a
Larp1	2.61662861298839e-223	-0.426659773278612	0.084	0.442	6.89193810375013e-219	0	Larp1
Wwc2	3.66249250914321e-223	-0.746990368980336	0.067	0.408	9.64663901983229e-219	0	Wwc2
Zdhhc20	5.28316932439811e-223	-0.22102534243459	0.113	0.498	1.39153396835322e-218	0	Zdhhc20
Magi3	5.45252343393743e-223	-0.796419537535318	0.14	0.535	1.43614014726478e-218	0	Magi3
Top1	1.01421804162776e-222	-0.343636456647826	0.185	0.631	2.67134889984337e-218	0	Top1
Gmds	1.63990929891193e-222	-0.840596821393064	0.201	0.626	4.31935710240413e-218	0	Gmds
Crybg3	2.36618049960891e-222	-0.437534972147314	0.113	0.495	6.23228281791991e-218	0	Crybg3
Kdm7a	3.70501572777628e-222	-0.442576088658924	0.087	0.447	9.75864092538995e-218	0	Kdm7a
Xpr1	7.42590988805333e-222	-0.6305236377874	0.073	0.419	1.95591040541437e-217	0	Xpr1
Wapl	1.03554035756409e-221	-0.159090570736608	0.148	0.569	2.72750974778805e-217	0	Wapl
Dync1h1	1.03889319374414e-221	-0.122610759368092	0.152	0.576	2.73634078300269e-217	0	Dync1h1
Relch	1.29779171207172e-221	-0.35034446827317	0.113	0.496	3.41825359042571e-217	0	Relch
Pik3cb	2.04932922955214e-221	-0.535051202048198	0.086	0.444	5.39772825771738e-217	0	Pik3cb
Insr	2.79678750085633e-221	-0.787772028240878	0.059	0.389	7.36645859850549e-217	0	Insr
Tlk1	2.93708294892056e-221	-0.622899191845714	0.075	0.422	7.73598277916186e-217	0	Tlk1
Baiap2	3.00617643742253e-221	-0.684944258250249	0.133	0.526	7.9179681185272e-217	0	Baiap2
Mtus1	3.75850053599706e-221	-0.561597373319377	0.102	0.472	9.89951456176267e-217	0	Mtus1
Rmnd5a	6.33496489920631e-221	-0.380365866178216	0.091	0.452	1.66856640480195e-216	0	Rmnd5a
Ube2d2a	7.74879418306354e-221	-0.3472412360153	0.094	0.459	2.04095489987711e-216	0	Ube2d2a
Scaf8	1.36690270987525e-220	-0.551033479322997	0.076	0.424	3.60028504754043e-216	0	Scaf8
Pex14	1.57118952668033e-220	-0.865320337108973	0.053	0.378	4.13835609432331e-216	0	Pex14
Junos	3.03752915511993e-220	-1.42311065181784	0.052	0.372	8.00054804167038e-216	0	Junos
Arhgap12	4.02461750684491e-220	-0.460416597110983	0.076	0.424	1.06004400512788e-215	0	Arhgap12
Mbd2	5.65000349133783e-220	-0.346602679047582	0.098	0.466	1.48815441958347e-215	0	Mbd2
Esrp1	6.28410070743159e-220	-0.385675248683369	0.211	0.68	1.65516928533041e-215	0	Esrp1
Senp2	8.45998294859039e-220	-0.671235538500866	0.067	0.406	2.22827490882922e-215	0	Senp2
Foxo1	1.32117963906497e-219	-0.741688721074274	0.071	0.411	3.47985505133322e-215	0	Foxo1
Kdm6a	1.90619835430269e-219	-0.438795551571656	0.078	0.427	5.02073584539784e-215	0	Kdm6a
Rnf169	3.5539593625491e-219	-0.973931503564335	0.053	0.376	9.36077356501808e-215	0	Rnf169
Adgrl2	4.59832618767067e-219	-0.812869027334406	0.193	0.615	1.21115313457058e-214	0	Adgrl2
Kif13a	4.6154044300934e-219	-1.01164658469523	0.065	0.398	1.2156513728423e-214	0	Kif13a
Zfp532	4.9634286794824e-219	-1.0391815298993	0.047	0.365	1.30731747988887e-214	0	Zfp532
Tjp2	5.14773458507484e-219	-0.649018074126779	0.184	0.61	1.35586181236286e-214	0	Tjp2
Rbbp6	6.20301433390577e-219	-0.469229222680021	0.098	0.464	1.63381194540744e-214	0	Rbbp6
Zfp292	1.47237878620592e-218	-0.492678545262312	0.084	0.437	3.87809848498776e-214	0	Zfp292
Asxl2	1.71490709054394e-218	-0.597868932923889	0.067	0.405	4.51689378578368e-214	0	Asxl2
Usp6nl	1.83036161187113e-218	-0.806012024164645	0.115	0.488	4.82098944950737e-214	0	Usp6nl
Sbno1	3.50099032985839e-218	-0.266722709634257	0.102	0.472	9.22125842981402e-214	0	Sbno1
Lmtk2	4.91712381263868e-218	-0.889470340758342	0.057	0.382	1.2951212410109e-213	0	Lmtk2
Hnrnph1	5.56573907861271e-218	-0.183408103301022	0.141	0.549	1.4659600159158e-213	0	Hnrnph1
Abcc1	5.96200741830573e-218	-0.512749506948232	0.09	0.448	1.57033313390755e-213	0	Abcc1
Mctp2	6.70009145337396e-218	-0.839799159757033	0.067	0.401	1.76473708790417e-213	0	Mctp2
Armh3	1.22829700051047e-217	-1.00654182776117	0.043	0.356	3.23521146964452e-213	0	Armh3
Kidins220	1.5677171250485e-217	-0.685804968023899	0.062	0.393	4.12921013566526e-213	0	Kidins220
Ndel1	5.88635040169951e-217	-0.514802130290088	0.089	0.443	1.55040583230363e-212	0	Ndel1
Kif16b	6.35688847059936e-217	-0.70565602022554	0.055	0.379	1.67434085427117e-212	0	Kif16b
Agps	7.14673049035818e-217	-0.601008166457796	0.1	0.466	1.88237734385544e-212	0	Agps
Cuedc1	8.09167599975728e-217	-0.965379206499081	0.051	0.369	2.13126654157607e-212	0	Cuedc1
Ube3c	8.89661239602386e-217	-0.63696611348589	0.065	0.399	2.34327873898873e-212	0	Ube3c
Pkn2	1.18757034964422e-216	-0.252488567436382	0.1	0.467	3.12794154392791e-212	0	Pkn2
Thrap3	1.34317938973408e-216	-0.284201357744265	0.093	0.453	3.53780019462058e-212	0	Thrap3
Sertad2	4.06160323550272e-216	-0.839654604155857	0.089	0.439	1.06978567619906e-211	0	Sertad2
Stag2	4.26600360121456e-216	-0.326360667686935	0.101	0.468	1.1236226885239e-211	0	Stag2
Nr2c2	5.2236324722231e-216	-1.02331427261349	0.047	0.362	1.37585255685884e-211	0	Nr2c2
Diaph1	5.29586905184852e-216	-0.342584581228783	0.188	0.634	1.39487894956638e-211	0	Diaph1
Fer	5.74573104078893e-216	-0.915940554600108	0.052	0.371	1.5133680988334e-211	0	Fer
Myh9	5.83102934974095e-216	-0.430759415430656	0.168	0.59	1.53583482042827e-211	0	Myh9
Srcap	6.9558629169475e-216	-0.401334570922079	0.079	0.425	1.8321047336948e-211	0	Srcap
Samd12	7.58135344210877e-216	-1.16438400091377	0.077	0.413	1.99685268311703e-211	0	Samd12
Smarca4	8.35483158747293e-216	-0.183212750935112	0.11	0.484	2.20057909182449e-211	0	Smarca4
Psen1	8.53527088015412e-216	-0.591778851085734	0.07	0.405	2.24810499712379e-211	0	Psen1
Add1	8.60121833517982e-216	-0.15687340694509	0.137	0.539	2.26547489730301e-211	0	Add1
Elp4	1.02890297852348e-215	-1.05844921936179	0.053	0.372	2.71002755513299e-211	0	Elp4
Ralgapa2	1.08354731724733e-215	-0.988562938946898	0.06	0.386	2.85395527889774e-211	0	Ralgapa2
Cdk6	1.31576230099314e-215	-0.546965378288379	0.09	0.446	3.46558632458583e-211	0	Cdk6
Bmpr1a	2.19127806359411e-215	-0.480883290131326	0.099	0.461	5.77160729170054e-211	0	Bmpr1a
Epc1	2.65046061489035e-215	-0.578352778913879	0.072	0.409	6.98104821355969e-211	0	Epc1
Ccser2	2.90465639042616e-215	-0.360423140917773	0.091	0.447	7.65057446674347e-211	0	Ccser2
Zzz3	3.32165785162598e-215	-0.602949788068126	0.067	0.401	8.74891461539767e-211	0	Zzz3
Nectin1	3.37214718035062e-215	-0.470095363221124	0.165	0.585	8.88189845832549e-211	0	Nectin1
Akap9	3.91069351139264e-215	-0.165499790295349	0.16	0.584	1.03003756396571e-210	0	Akap9
Lrig1	4.10733212754433e-215	-1.01188858754771	0.085	0.428	1.0818302090739e-210	0	Lrig1
Vps54	6.37879748966225e-215	-0.402614054524247	0.084	0.434	1.68011147080214e-210	0	Vps54
Zhx2	9.69354033445424e-215	-1.11402850499177	0.041	0.349	2.5531815886919e-210	0	Zhx2
Tanc2	1.09278093063572e-214	-0.849818979028673	0.141	0.523	2.87827569320143e-210	0	Tanc2
Usp32	1.53472736993088e-214	-0.393599823859197	0.098	0.459	4.04231841966094e-210	0	Usp32
Ubap2	2.41698045008545e-214	-0.530490918471999	0.071	0.407	6.36608480748007e-210	0	Ubap2
Srsf5	2.43450816502312e-214	-0.126140275097678	0.201	0.67	6.41225105585439e-210	0	Srsf5
Ext1	3.05345670733099e-214	-1.21319231135899	0.12	0.48	8.04249962143909e-210	0	Ext1
Srrm1	4.44368818725036e-214	-0.316838751590597	0.077	0.419	1.17042303163987e-209	0	Srrm1
Chd4	5.31426560162373e-214	-0.351593166871888	0.184	0.619	1.39972441681168e-209	0	Chd4
Smarca2	9.25992748522121e-214	-0.382196704818772	0.108	0.477	2.43897230033241e-209	0	Smarca2
Fbxl20	1.30231317537006e-213	-1.07521364763777	0.045	0.355	3.43016267260719e-209	0	Fbxl20
Pcmtd1	1.30538436213748e-213	-0.28515122714037	0.115	0.493	3.43825187143391e-209	0	Pcmtd1
Jak1	2.24865447147932e-213	-0.61090387837786	0.121	0.497	5.92273101242937e-209	0	Jak1
Xrn1	2.29111595454672e-213	-0.520871858435675	0.071	0.405	6.0345703126806e-209	0	Xrn1
Fam49b	2.68529647150805e-213	-0.761124377738418	0.067	0.397	7.07280237630506e-209	0	Fam49b
Ncoa6	2.84360849593757e-213	-0.653718149766748	0.055	0.376	7.48978041744996e-209	0	Ncoa6
Fnbp1l	7.80693546698815e-213	-0.459681482628054	0.096	0.454	2.05626873265001e-208	0	Fnbp1l
Sumo1	8.59317721753008e-213	-0.375225339952171	0.079	0.422	2.26335694732525e-208	0	Sumo1
Abi3bp	1.02480423262266e-212	-0.891488184711025	0.136	0.516	2.69923186830483e-208	0	Abi3bp
Ccny	1.65503843302128e-212	-0.680780099285661	0.063	0.389	4.35920572873475e-208	0	Ccny
Ggnbp2	2.05043347563348e-212	-0.179306827421364	0.105	0.474	5.40063673147101e-208	0	Ggnbp2
Nup98	2.20373187730445e-212	-0.617737307442193	0.079	0.419	5.8044093916322e-208	0	Nup98
Gnb1	2.47433780688932e-212	-0.128039588209103	0.191	0.646	6.51715834956579e-208	0	Gnb1
Cyth3	2.89670955840958e-212	-0.865713792517338	0.066	0.393	7.62964330589498e-208	0	Cyth3
Map4k5	3.2124480799122e-212	-0.458212319397143	0.076	0.415	8.46126699768075e-208	0	Map4k5
Helz	4.82577401295232e-212	-0.688160579428439	0.06	0.384	1.27106061727151e-207	0	Helz
Arhgap23	4.88872564795949e-212	-0.900680029535897	0.051	0.365	1.28764144841605e-207	0	Arhgap23
Lrch3	6.4242537511659e-212	-0.943906116246908	0.05	0.364	1.69208419551959e-207	0	Lrch3
Herc2	6.71314986316926e-212	-0.574166954505908	0.069	0.4	1.76817654246015e-207	0	Herc2
Ythdc1	7.87939731917466e-212	-0.309628591084396	0.106	0.472	2.07535445989741e-207	0	Ythdc1
Chd1	8.35571325275559e-212	-0.350049405710804	0.085	0.431	2.2008113136433e-207	0	Chd1
Rsrc2	8.60648923533611e-212	-0.232169536913718	0.094	0.45	2.26686319969518e-207	0	Rsrc2
Cdk19	1.16918275478072e-211	-1.00275940354763	0.052	0.367	3.07951045781694e-207	0	Cdk19
Fat1	1.2125400438728e-211	-0.417401835943726	0.145	0.544	3.19370922155657e-207	0	Fat1
Nt5c2	1.6376593580078e-211	-0.623399515611163	0.08	0.421	4.31343098305674e-207	0	Nt5c2
Scaf11	2.24763518017882e-211	-0.311045529092797	0.078	0.418	5.920046301073e-207	0	Scaf11
Zfp280d	3.03413676801897e-211	-0.586388880787243	0.073	0.408	7.99161283328517e-207	0	Zfp280d
Ythdf3	3.39240846671821e-211	-0.242811889496014	0.089	0.44	8.93526466048908e-207	0	Ythdf3
Ust	7.20815361394712e-211	-1.14619435182457	0.066	0.39	1.89855558037753e-206	0	Ust
Eya2	7.40770016110878e-211	-1.14707832292438	0.062	0.384	1.95111414543444e-206	0	Eya2
Clasp2	9.98674157007348e-211	-0.901543875606188	0.06	0.38	2.63040786214165e-206	0	Clasp2
Ube3a	1.49617468911148e-210	-0.231707573186315	0.097	0.455	3.94077451365072e-206	0	Ube3a
Epb41l1	1.7560467448458e-210	-0.818203208171219	0.091	0.439	4.62525152124936e-206	0	Epb41l1
Zzef1	1.80812432500397e-210	-0.450661289890604	0.067	0.397	4.76241865962796e-206	0	Zzef1
Tacc2	2.98257245462812e-210	-0.919827930730267	0.088	0.43	7.85579758824501e-206	0	Tacc2
Pdpk1	3.16108026982712e-210	-0.398983159065257	0.072	0.405	8.32596932269766e-206	0	Pdpk1
Taok3	4.05748870980101e-210	-0.642529022826143	0.136	0.52	1.06870195127449e-205	0	Taok3
Copg2	5.45043633232411e-210	-0.421298948044879	0.101	0.461	1.43559042557085e-205	0	Copg2
9930021J03Rik	1.37003086477374e-209	-0.604105578821649	0.075	0.409	3.60852429472756e-205	0	9930021J03Rik
Epb41l4b	1.54238215215712e-209	-0.666407101686974	0.074	0.407	4.06248035056665e-205	0	Epb41l4b
Ppfia1	1.10073121556502e-208	-0.697049117941374	0.054	0.368	2.89921594867671e-204	0	Ppfia1
Numa1	1.27633444508396e-208	-0.336741748086589	0.078	0.416	3.36173729490664e-204	0	Numa1
Cachd1	1.44457529185369e-208	-1.28992222442226	0.089	0.422	3.80486686121344e-204	0	Cachd1
Ern1	1.6153636139226e-208	-0.885040968599511	0.063	0.383	4.25470622271075e-204	0	Ern1
Taco1	1.67672726847097e-208	-1.56890898883512	0.038	0.336	4.4163319524257e-204	0	Taco1
Baz2a	2.61826849594708e-208	-0.334447821841554	0.079	0.418	6.896257391475e-204	0	Baz2a
Rsrp1	3.15502541700238e-208	-0.114595791730946	0.185	0.626	8.31002144584256e-204	0	Rsrp1
Clcn3	3.30294658872636e-208	-0.339801783257796	0.094	0.446	8.69963102004636e-204	0	Clcn3
Pard6g	4.01778969894315e-208	-0.488739056694722	0.077	0.411	1.05824562880464e-203	0	Pard6g
Ptpn14	4.57646771224976e-208	-1.32143570770008	0.064	0.382	1.20539583072946e-203	0	Ptpn14
Nck2	9.10998947956832e-208	-0.754314399601166	0.064	0.386	2.3994801290235e-203	0	Nck2
Efnb2	2.13436155908509e-207	-0.452230869075211	0.15	0.545	5.62169491047422e-203	0	Efnb2
Rbpms	2.53312393732815e-207	-0.880318316444779	0.076	0.407	6.67199513852862e-203	0	Rbpms
P3h2	2.7882271381647e-207	-0.711453315158887	0.118	0.481	7.34391145921199e-203	0	P3h2
Mtdh	6.12480705230273e-207	-0.167962277805773	0.119	0.494	1.61321292950601e-202	0	Mtdh
Gtf2ird1	7.63300522036807e-207	-0.859414748644952	0.056	0.37	2.01045724499275e-202	0	Gtf2ird1
Nisch	1.18438117528955e-206	-0.564162715650994	0.067	0.391	3.11954157759514e-202	0	Nisch
Srsf7	1.34869545406527e-206	-0.475715529459505	0.082	0.42	3.55232895646251e-202	0	Srsf7
Ewsr1	2.91215665471064e-206	-0.211866378177941	0.095	0.446	7.67032941284234e-202	0	Ewsr1
Ehbp1	3.08910970814116e-206	-0.410191083721034	0.128	0.505	8.136406060273e-202	0	Ehbp1
Usp25	3.5408173039678e-206	-0.194089324819366	0.183	0.62	9.32615869692078e-202	0	Usp25
Tpd52	8.94290933586819e-206	-0.183783681231396	0.142	0.537	2.35547288997432e-201	0	Tpd52
Phf20l1	1.35336234300956e-205	-0.301424377131258	0.093	0.44	3.56462107525288e-201	0	Phf20l1
Slc44a1	2.47478242054007e-205	-0.340661877161101	0.093	0.439	6.51832941746049e-201	0	Slc44a1
Hace1	3.11936699459463e-205	-0.817581288228421	0.055	0.366	8.21610072706279e-201	0	Hace1
Mapk1	3.94361309023684e-205	-0.26047123846817	0.091	0.437	1.03870825183748e-200	0	Mapk1
Tcf4	8.7998653571878e-205	-0.961993727442523	0.138	0.505	2.31779653642969e-200	0	Tcf4
Ncoa3	9.21107039524974e-205	-0.569687256695096	0.065	0.384	2.42610383140483e-200	0	Ncoa3
Frs2	9.44544481177532e-205	-0.715857031111419	0.055	0.366	2.4878357089735e-200	0	Frs2
Rsrc1	1.10222992302211e-204	-0.25298468066277	0.124	0.501	2.90316339424794e-200	0	Rsrc1
Lama3	1.2609672688191e-204	-0.668571328661771	0.127	0.498	3.32126168934263e-200	0	Lama3
Plec	1.49958406738822e-204	-0.230892403396873	0.202	0.654	3.94975447509383e-200	0	Plec
Fosl2	2.14816123323505e-204	-0.299875727977225	0.11	0.472	5.65804187221781e-200	0	Fosl2
Thada	2.21549564042412e-204	-1.15444997861596	0.041	0.338	5.8353939673131e-200	0	Thada
Lrrfip1	3.33757468027578e-204	-0.387662079022217	0.103	0.458	8.79083795037837e-200	0	Lrrfip1
Ank3	4.19593721213931e-204	-0.934943330909522	0.112	0.463	1.10516790230537e-199	0	Ank3
Kdm5b	4.4882815675937e-204	-0.262359914476913	0.15	0.551	1.1821684820885e-199	0	Kdm5b
Csnk1g3	4.84466102031324e-204	-0.676674409380722	0.057	0.369	1.2760352661403e-199	0	Csnk1g3
Runx2	6.28784397866167e-204	-0.912012231440229	0.063	0.38	1.6561552255397e-199	0	Runx2
Vps41	6.69347664560019e-204	-0.837564084367945	0.048	0.351	1.76299481368463e-199	0	Vps41
Kcnq1ot1	8.05555542904387e-204	-1.19858638778097	0.058	0.369	2.12175274445586e-199	0	Kcnq1ot1
Atp11a	8.35955044105155e-204	-0.522306372525484	0.069	0.392	2.20182199066857e-199	0	Atp11a
Rbms1	1.07242952944423e-203	-0.560920746436739	0.302	0.792	2.82467213760315e-199	0	Rbms1
Tent4b	2.64461913112446e-203	-0.847301391253235	0.048	0.352	6.96566232946871e-199	0	Tent4b
Osbpl3	3.34664166828331e-203	-0.580234388502898	0.123	0.49	8.81471949009141e-199	0	Osbpl3
Hook2	8.51768588771965e-203	-0.778767586513393	0.045	0.345	2.24347328596648e-198	0	Hook2
Pbx3	9.42314114140811e-203	-0.926949867841939	0.088	0.422	2.48196114523548e-198	0	Pbx3
Fam135a	1.17550769653166e-202	-0.625434143083	0.078	0.407	3.09616972189475e-198	0	Fam135a
Hipk3	1.18111654591681e-202	-0.30932247733135	0.087	0.426	3.1109428702903e-198	0	Hipk3
Cul1	1.26898577145217e-202	-0.159847017638101	0.1	0.453	3.34238162342788e-198	0	Cul1
Usp53	1.30447975249847e-202	-0.381859570217756	0.123	0.493	3.43586922010572e-198	0	Usp53
Nrd1	1.55468972352542e-202	-0.476814307571174	0.068	0.39	4.0948972627936e-198	0	Nrd1
Larp1b	2.0756553263188e-202	-0.837262607755363	0.077	0.404	5.46706856399109e-198	0	Larp1b
Pik3ca	3.06881230420753e-202	-0.486332095444578	0.059	0.371	8.08294472805222e-198	0	Pik3ca
Kpna4	4.08328846034241e-202	-0.27867041727691	0.095	0.44	1.07549734756959e-197	0	Kpna4
Dusp16	7.30461788916929e-202	-0.507977425377448	0.095	0.44	1.9239633058283e-197	0	Dusp16
Dmxl1	1.16079187170655e-201	-0.192868557692809	0.096	0.443	3.05740971088789e-197	0	Dmxl1
Ep300	1.63046676774658e-201	-0.376365836686171	0.072	0.395	4.29448641956773e-197	0	Ep300
Rab10	1.7686045507077e-201	-0.263805556616092	0.227	0.698	4.658327526109e-197	0	Rab10
Kdm3b	2.64190498171931e-201	-0.715339342679368	0.053	0.358	6.95851353135049e-197	0	Kdm3b
Tle3	4.45538513859706e-201	-0.326295410848065	0.07	0.391	1.17350389165508e-196	0	Tle3
Sec24b	7.5250998992715e-201	-0.406748512397823	0.065	0.382	1.98203606246912e-196	0	Sec24b
Slc9a1	1.02066377911617e-200	-0.718542399134164	0.054	0.359	2.68832632781409e-196	0	Slc9a1
Aftph	1.0890892794851e-200	-0.124587565083613	0.11	0.469	2.8685522532358e-196	0	Aftph
Phactr2	1.13751428923022e-200	-0.853008786456793	0.061	0.372	2.99609888640348e-196	0	Phactr2
Hnrnpc	1.7466515815095e-200	-0.13593299127233	0.139	0.525	4.60050560053788e-196	0	Hnrnpc
Sik2	1.77816852999589e-200	-0.988685669239697	0.045	0.343	4.68351809115618e-196	0	Sik2
Tlk2	1.85660808202566e-200	-0.523161714942883	0.061	0.375	4.89012002724738e-196	0	Tlk2
Cnksr3	2.0268958061519e-200	-0.787631464422818	0.063	0.376	5.3386408638235e-196	0	Cnksr3
Znrf2	2.15564190537911e-200	-0.237546310917262	0.17	0.586	5.67774521457803e-196	0	Znrf2
Zfc3h1	2.68579547519188e-200	-0.547862184968302	0.076	0.401	7.07411670210788e-196	0	Zfc3h1
Tnpo3	2.96396453789498e-200	-0.232269680374403	0.094	0.438	7.80678619636159e-196	0	Tnpo3
Rasa2	3.46471483497191e-200	-0.43664031476555	0.078	0.407	9.12571240383251e-196	0	Rasa2
Sptan1	3.48403155825301e-200	-0.181041409406852	0.158	0.56	9.17659072128261e-196	0	Sptan1
Cnot6l	3.73393536130529e-200	-0.385219987469061	0.094	0.437	9.83481234814201e-196	0	Cnot6l
Asap1	3.81597438831346e-200	-1.2039319376892	0.073	0.391	1.00508949413788e-195	0	Asap1
Cobl	4.54305831698896e-200	-0.49659922782659	0.085	0.42	1.19659613011172e-195	0	Cobl
Nfkbiz	1.1285005820539e-199	-0.557632891282898	0.155	0.541	2.97235768307176e-195	0	Nfkbiz
Aebp2	1.65720419411709e-199	-0.38556797439807	0.083	0.415	4.36491012688501e-195	0	Aebp2
Hpcal1	1.71354863376734e-199	-0.87413352645459	0.058	0.366	4.5133157464798e-195	0	Hpcal1
Gpbp1	1.97454807110094e-199	-0.373033656372519	0.076	0.401	5.20076216447277e-195	0	Gpbp1
Garem1	2.13229727535065e-199	-0.856367722428164	0.072	0.391	5.61625779354608e-195	0	Garem1
Trrap	2.84764274942233e-199	-0.779659039538236	0.051	0.353	7.50040623770347e-195	0	Trrap
Fndc3a	4.06293538799332e-199	-0.249068770709981	0.12	0.486	1.07013655184356e-194	0	Fndc3a
Trim33	5.58717338611378e-199	-0.47078176346846	0.069	0.387	1.47160559816851e-194	0	Trim33
Ccar1	5.74212668982703e-199	-0.226785842508947	0.084	0.418	1.51241874883354e-194	0	Ccar1
Atp8a1	7.99654728589623e-199	-0.735820366885863	0.078	0.403	2.10621058963221e-194	0	Atp8a1
Eea1	8.59535755475736e-199	-0.383410538392406	0.095	0.437	2.26393122634754e-194	0	Eea1
Ilrun	9.09528397983183e-199	-0.146295789121253	0.094	0.437	2.3956068474479e-194	0	Ilrun
Adnp	1.09675706375196e-198	-0.361555536572043	0.075	0.4	2.88874843021629e-194	0	Adnp
Zfp644	1.54528226732522e-198	-0.540953657356457	0.072	0.393	4.07011896390789e-194	0	Zfp644
Dnmbp	1.60449433899231e-198	-0.695848751986933	0.057	0.364	4.22607763947184e-194	0	Dnmbp
Srebf2	1.84129541809834e-198	-0.399803026267223	0.099	0.444	4.84978800172921e-194	0	Srebf2
Gm16599	2.19255964341195e-198	-2.27641827084328	0.017	0.285	5.77498284478272e-194	0	Gm16599
Atf6	2.95719622998596e-198	-0.516971263555901	0.072	0.392	7.78895915016001e-194	0	Atf6
Clip4	3.34297448499507e-198	-0.390909996667443	0.123	0.487	8.80506049602851e-194	0	Clip4
Sh3rf2	7.09347017508097e-198	-0.922861868319083	0.073	0.392	1.86834910941458e-193	0	Sh3rf2
Htt	1.04696155973002e-197	-0.804305910128137	0.043	0.336	2.7575920521729e-193	0	Htt
Sfswap	1.05527672120358e-197	-0.690947453680253	0.046	0.342	2.77949335597811e-193	0	Sfswap
Ghr	1.722731953119e-197	-1.16081293357013	0.102	0.435	4.53750369132013e-193	0	Ghr
Upf2	1.91527908359081e-197	-0.423281981539908	0.067	0.382	5.04465357826985e-193	0	Upf2
Mid1	1.97076396628749e-197	-1.00548077504702	0.099	0.431	5.19079521080462e-193	0	Mid1
5031425E22Rik	1.97942170338097e-197	-0.78700004827792	0.064	0.374	5.21359882453514e-193	0	5031425E22Rik
Plxnb1	2.76423578536138e-197	-0.517723785593194	0.059	0.366	7.28072063506334e-193	0	Plxnb1
Tiam2	4.59667237754526e-197	-1.4296102632413	0.041	0.329	1.21071753752165e-192	0	Tiam2
Atp11b	6.22991118877293e-197	-0.272603480588502	0.126	0.497	1.6408963080109e-192	0	Atp11b
Itgav	6.67039394054411e-197	-0.258002599381061	0.108	0.46	1.75691505999991e-192	0	Itgav
Ahcyl2	9.00738595108629e-197	-0.735126890399688	0.09	0.422	2.37245538565662e-192	0	Ahcyl2
Ogdh	1.15049901853538e-196	-0.225279282013559	0.097	0.439	3.03029936492034e-192	0	Ogdh
Ylpm1	1.23378971603961e-196	-0.598742981296071	0.059	0.366	3.24967873307674e-192	0	Ylpm1
Ppp4r1	1.53675554891128e-196	-0.970347228189234	0.039	0.327	4.04766044027741e-192	0	Ppp4r1
Zmym5	1.53947470251947e-196	-0.310598810982863	0.072	0.391	4.05482241896603e-192	0	Zmym5
Agmo	4.14367244436249e-196	-1.18170051939699	0.055	0.355	1.09140188512064e-191	0	Agmo
Lrp6	7.00452834022061e-196	-0.57123607078425	0.071	0.388	1.84492271953071e-191	0	Lrp6
Tmem65	7.9575682586339e-196	-0.501750602642317	0.075	0.395	2.09594390364158e-191	0	Tmem65
Ankfy1	9.08794135142971e-196	-0.744659747180584	0.049	0.346	2.39367287255307e-191	0	Ankfy1
Ctnnd1	1.06506853535249e-195	-0.333489668285639	0.249	0.729	2.80528401526493e-191	0	Ctnnd1
Sos2	1.10420660858766e-195	-0.697534864217519	0.052	0.352	2.90836978635904e-191	0	Sos2
Zmym4	1.2138329260063e-195	-0.630118005429155	0.063	0.371	3.197114543808e-191	0	Zmym4
Chd3	1.62825654972533e-195	-0.253921572567281	0.101	0.446	4.28866492632154e-191	0	Chd3
Huwe1	1.76917501593251e-195	-0.413383043238561	0.291	0.793	4.65983007446465e-191	0	Huwe1
Cnot2	2.02187973024387e-195	-0.333636591276348	0.094	0.432	5.32542902148933e-191	0	Cnot2
Ppfibp2	2.74478915743906e-195	-0.444820741277694	0.105	0.451	7.22950016177874e-191	0	Ppfibp2
Nfe2l3	3.93619143179494e-195	-1.13261101837811	0.046	0.337	1.03675346122047e-190	0	Nfe2l3
Elmsan1	3.9934858546156e-195	-0.976198749657738	0.047	0.339	1.0518442392472e-190	0	Elmsan1
Spred2	4.47367015255602e-195	-1.17734335682859	0.066	0.374	1.17831998148173e-190	0	Spred2
Cemip2	5.90288027146777e-195	-0.52021666580797	0.075	0.395	1.5547596347019e-190	0	Cemip2
Bnc2	6.30934330533113e-195	-0.964789475041821	0.128	0.478	1.66181793319117e-190	0	Bnc2
Ncor2	6.7454205173895e-195	-0.786268682361793	0.057	0.36	1.77667631007522e-190	0	Ncor2
Sntb1	1.25624081663575e-194	-1.06131821632957	0.072	0.384	3.30881268693691e-190	0	Sntb1
Gtf2i	1.85753489525139e-194	-0.529673737120039	0.081	0.406	4.89256116060264e-190	0	Gtf2i
Dnmt3a	2.0101698672613e-194	-1.30235920782471	0.03	0.307	5.29458641337954e-190	0	Dnmt3a
Atp8b1	2.17187817712827e-194	-0.532219483984965	0.067	0.378	5.72050993073816e-190	0	Atp8b1
Pam	2.92439648368862e-194	-0.546063549901963	0.105	0.448	7.70256789838745e-190	0	Pam
Pitpna	3.69014863370946e-194	-0.380462488897796	0.068	0.381	9.71948248632734e-190	0	Pitpna
Hectd4	5.09131932918684e-194	-0.952483932445923	0.04	0.325	1.34100259811452e-189	0	Hectd4
Crtc3	8.49169604009603e-194	-1.01738697872188	0.036	0.318	2.23662782000089e-189	0	Crtc3
Map4	1.21104398996798e-193	-0.606364171738327	0.149	0.524	3.18976876517667e-189	0	Map4
Ppm1b	1.73536031013428e-193	-0.553658930538577	0.058	0.36	4.57076552086269e-189	0	Ppm1b
Usp15	2.31656138406607e-193	-0.21642143776559	0.089	0.42	6.10159102949162e-189	0	Usp15
Pdxdc1	2.87077515407543e-193	-0.135932789346924	0.119	0.48	7.56133467831926e-189	0	Pdxdc1
Nr1d2	3.50926102008341e-193	-0.362171725450489	0.074	0.392	9.24304260079769e-189	0	Nr1d2
1810013L24Rik	4.24652969427135e-193	-0.245631471436381	0.095	0.432	1.11849345617413e-188	0	1810013L24Rik
Ube2r2	4.54135721344369e-193	-0.144324101525057	0.155	0.547	1.19614807644893e-188	0	Ube2r2
Itpr3	5.64857003074055e-193	-0.312372078267057	0.084	0.41	1.48777686039675e-188	0	Itpr3
Iffo2	6.20614203584573e-193	-0.597315581542002	0.102	0.441	1.63463575082141e-188	0	Iffo2
Firre	8.42543442916017e-193	-1.0946484078816	0.035	0.315	2.2191751742965e-188	0	Firre
Zfp638	8.79100613000089e-193	-0.345705506868742	0.076	0.395	2.31546310458093e-188	0	Zfp638
Csnk1d	9.65504033629521e-193	-0.500233419672513	0.058	0.359	2.5430410741768e-188	0	Csnk1d
Rnf217	1.05437185785977e-192	-0.66404199764304	0.072	0.385	2.77711003641686e-188	0	Rnf217
Mapkapk3	1.13865685746622e-192	-0.500203471035477	0.07	0.383	2.99910829688029e-188	0	Mapkapk3
Rnf111	1.26059695043669e-192	-0.600997678336005	0.056	0.355	3.3202863077552e-188	0	Rnf111
Lima1	1.31464398177548e-192	-0.5451545632572	0.109	0.454	3.46264078359842e-188	0	Lima1
4930402H24Rik	1.67353515637402e-192	-0.872360793593997	0.067	0.375	4.40792424837354e-188	0	4930402H24Rik
Ppp1cb	1.7865431761625e-192	-0.115448700483643	0.214	0.666	4.70557607169441e-188	0	Ppp1cb
Ccnt2	2.24047362863935e-192	-0.742719675963394	0.05	0.343	5.90118349047317e-188	0	Ccnt2
Acaca	2.28057537142689e-192	-0.733094628313518	0.076	0.392	6.00680747080128e-188	0	Acaca
Ralgps2	3.81887679766658e-192	-0.331372516647505	0.11	0.459	1.0058539597374e-187	0	Ralgps2
Prkcd	4.00454986094343e-192	-0.331814805441217	0.075	0.391	1.05475838787389e-187	0	Prkcd
Slc16a2	4.17690429710606e-192	-0.561158814065826	0.07	0.382	1.10015482281476e-187	0	Slc16a2
Gse1	4.40557717595007e-192	-1.24319342355376	0.045	0.332	1.16038497237349e-187	0	Gse1
Mpp5	1.01561605518356e-191	-0.337729469018524	0.09	0.419	2.67503112774799e-187	0	Mpp5
Hivep1	1.03151535384323e-191	-0.523019323317142	0.063	0.369	2.71690829048768e-187	0	Hivep1
Arhgap21	1.09908200392498e-191	-0.748052144266649	0.064	0.369	2.894872090138e-187	0	Arhgap21
Tmcc3	1.2954467984887e-191	-0.631481806338834	0.079	0.398	3.41207732253939e-187	0	Tmcc3
Cfap43	1.95527514685396e-191	-1.72599350389202	0.147	0.477	5.14999920929866e-187	0	Cfap43
Sec63	2.35537128148402e-191	-0.372516400106325	0.089	0.417	6.20381241830076e-187	0	Sec63
Zfand6	3.64715689157998e-191	-0.170803234418247	0.096	0.433	9.60624653673251e-187	0	Zfand6
Snx13	6.56400360622615e-191	-0.490072395450278	0.066	0.373	1.72889290984391e-186	0	Snx13
Insyn2a	6.67871768500132e-191	-2.76497678453803	0.009	0.262	1.7591074510525e-186	0	Insyn2a
March6	7.16368156382907e-191	-0.279596628698471	0.082	0.404	1.88684208709694e-186	0	March6
Map3k3	7.79724651815923e-191	-1.16214149895104	0.035	0.312	2.05371676041796e-186	0	Map3k3
Myo5b	7.95380651786413e-191	-0.827193881513137	0.085	0.406	2.09495309874023e-186	0	Myo5b
Zfp608	1.14611278412098e-190	-0.815454592514459	0.059	0.358	3.01874646209624e-186	0	Zfp608
Rbm33	1.6906188574027e-190	-0.581235947687365	0.05	0.342	4.45292100851296e-186	0	Rbm33
Nudcd3	3.03937084281836e-190	-0.356250301224978	0.067	0.375	8.00539886289929e-186	0	Nudcd3
Rap1b	3.04630563436789e-190	-0.203467652272817	0.106	0.45	8.02366441036159e-186	0	Rap1b
Elk4	4.37164607501354e-190	-0.401572672632176	0.066	0.372	1.15144785969782e-185	0	Elk4
Prdm2	5.13171274678646e-190	-0.426560125285219	0.067	0.374	1.35164182037609e-185	0	Prdm2
Kdm4c	5.85988081341845e-190	-0.433319539216294	0.061	0.363	1.54343400744629e-185	0	Kdm4c
Mapk14	6.64457797261696e-190	-0.267581012598122	0.082	0.402	1.75011539220758e-185	0	Mapk14
Mfhas1	8.39153832270089e-190	-0.713351368560154	0.06	0.359	2.21024727881619e-185	0	Mfhas1
Fndc3b	8.60987447565927e-190	-1.05796595297199	0.069	0.373	2.2677548381439e-185	0	Fndc3b
Notch3	9.64621172703309e-190	-0.59326456528364	0.071	0.38	2.54071570678324e-185	0	Notch3
Fam13b	1.57198953644308e-189	-0.724331489220736	0.05	0.341	4.14046324003744e-185	0	Fam13b
Dennd2c	2.59827515445228e-189	-0.66384896699209	0.07	0.377	6.84359692931186e-185	0	Dennd2c
Cadps2	3.94660873662324e-189	-1.02318094420642	0.077	0.388	1.03949727513919e-184	0	Cadps2
Rai1	4.20652243019088e-189	-1.09429946899683	0.041	0.322	1.10795594288798e-184	0	Rai1
Dstyk	4.52608754967943e-189	-0.749244667467238	0.042	0.326	1.19212619971007e-184	0	Dstyk
Safb2	5.49098896071076e-189	-0.712745606409518	0.045	0.33	1.44627158236161e-184	0	Safb2
Eps8	6.07519068011902e-189	-0.527834167085508	0.137	0.5	1.60014447323655e-184	0	Eps8
Mon2	8.22358673372065e-189	-0.540035694818493	0.061	0.362	2.16601050979468e-184	0	Mon2
Kremen1	1.10679806869023e-188	-0.605783819773065	0.055	0.35	2.9151954331232e-184	0	Kremen1
Trpm7	1.31304117307258e-188	-0.302476910971161	0.089	0.414	3.45841914575588e-184	0	Trpm7
Agfg1	1.7194516950523e-188	-0.430022178637603	0.06	0.36	4.52886381959827e-184	0	Agfg1
Fnip1	1.89497909320572e-188	-0.525047958134304	0.075	0.388	4.99118543359454e-184	0	Fnip1
Piezo1	2.19567172357071e-188	-1.04056872053078	0.046	0.33	5.78317975271288e-184	0	Piezo1
Hivep3	4.40118699370956e-188	-0.945402532775999	0.053	0.344	1.15922864227316e-183	0	Hivep3
Apbb2	6.22670900246186e-188	-1.35591365573479	0.049	0.335	1.64005288415843e-183	0	Apbb2
Mta3	8.94167585146034e-188	-0.526044700755662	0.059	0.356	2.35514800251614e-183	0	Mta3
Hnrnpl	1.63539694819618e-187	-0.365617866484998	0.064	0.366	4.30747202185392e-183	0	Hnrnpl
Rps6ka3	1.65310882215319e-187	-0.341684942025074	0.187	0.594	4.35412332666929e-183	0	Rps6ka3
Ints6	2.92408154538559e-187	-0.653237060403448	0.145	0.506	7.70173838239112e-183	0	Ints6
Xpo7	4.93324546790356e-187	-0.485246498613417	0.07	0.375	1.29936752379112e-182	0	Xpo7
Smad1	5.19747731259938e-187	-0.380793696287144	0.079	0.394	1.36896354936555e-182	0	Smad1
Tmem135	5.26953988488122e-187	-0.593597084931231	0.068	0.371	1.38794411027887e-182	0	Tmem135
Ptk2	7.43250593891505e-187	-0.704720841634075	0.064	0.365	1.95764773925084e-182	0	Ptk2
Kmt5b	9.33671048558968e-187	-0.802595995331775	0.044	0.326	2.45919617479947e-182	0	Kmt5b
Acer3	1.24954134624173e-186	-0.583302674172618	0.251	0.679	3.2911669518661e-182	0	Acer3
Pabpn1	1.54674672875757e-186	-0.573259122424506	0.052	0.341	4.07397620887455e-182	0	Pabpn1
Coro1c	1.6935049432973e-186	-0.157442905259551	0.114	0.461	4.46052267015077e-182	0	Coro1c
Rapgefl1	1.77635888684915e-186	-0.48491357462092	0.07	0.375	4.67875167207199e-182	0	Rapgefl1
Nemf	3.66289248756241e-186	-0.463710708667986	0.057	0.351	9.64769252299063e-182	0	Nemf
Epha4	3.95796091717646e-186	-0.426968857208896	0.2	0.611	1.04248732597511e-181	0	Epha4
Smg7	4.27011781375468e-186	-0.478219553947363	0.058	0.352	1.12470633096484e-181	0	Smg7
Dab2ip	4.73716009286925e-186	-0.628580616391476	0.051	0.338	1.24772059686083e-181	0	Dab2ip
Creb1	5.15202548456122e-186	-0.372684283239303	0.071	0.377	1.35699199237858e-181	0	Creb1
BC005537	5.90225148517012e-186	-0.10058245929215	0.174	0.577	1.55459401867896e-181	0	BC005537
Vcl	7.30217069733878e-186	-0.572117799097726	0.147	0.511	1.92331873997206e-181	0	Vcl
Pou2f1	9.16986628390245e-186	-0.740000625686385	0.055	0.345	2.41525108051707e-181	0	Pou2f1
Vps13c	9.40546103583463e-186	-0.567858784818397	0.063	0.362	2.47730438222848e-181	0	Vps13c
Ppp1r12b	1.02790321307389e-185	-0.90490693237639	0.051	0.337	2.70739427291531e-181	0	Ppp1r12b
Tdrd3	1.13623725685149e-185	-0.845188940310126	0.046	0.329	2.99273531082114e-181	0	Tdrd3
Sema4d	1.1505588097158e-185	-0.419541942319274	0.09	0.414	3.03045684891045e-181	0	Sema4d
Tns3	1.48662506067105e-185	-0.835161844310169	0.076	0.383	3.91562174730149e-181	0	Tns3
Arhgap17	1.59191793964104e-185	-0.766911978556803	0.047	0.33	4.19295266122053e-181	0	Arhgap17
Zranb1	1.96726695261565e-185	-0.329866032083235	0.072	0.379	5.18158442649437e-181	0	Zranb1
Barx2	2.04633786292356e-185	-0.519105347961062	0.129	0.482	5.38984929715437e-181	0	Barx2
Phactr4	2.1367308792692e-185	-0.425871896882308	0.062	0.359	5.62793546290715e-181	0	Phactr4
Atg10	2.18660612790873e-185	-0.898210163701949	0.048	0.333	5.75930188029881e-181	0	Atg10
Zbtb7c	2.78946071451694e-185	-1.38457808936063	0.048	0.33	7.34716057596618e-181	0	Zbtb7c
Dleu2	3.36939615143032e-185	-0.803146132827394	0.076	0.383	8.87465252325232e-181	0	Dleu2
Syncrip	3.56130896786792e-185	-0.131753913098557	0.114	0.46	9.38013169046731e-181	0	Syncrip
Rabgap1l	4.25786551091059e-185	-0.29566592105072	0.117	0.464	1.12147919691874e-180	0	Rabgap1l
Eri3	4.67760121823174e-185	-1.29110148919996	0.032	0.301	1.23203338487006e-180	0	Eri3
Pdlim5	4.97251219257364e-185	-0.649263827088986	0.299	0.76	1.30970998640197e-180	0	Pdlim5
Atp6v0a1	7.53682168665562e-185	-0.341254982770495	0.114	0.458	1.98512346404822e-180	0	Atp6v0a1
Nfib	7.92186196863339e-185	-0.780381231533687	0.365	0.807	2.08653922391835e-180	0	Nfib
Psd3	8.93219169151428e-185	-1.03973218072084	0.061	0.354	2.35264996962795e-180	0	Psd3
Fbxw7	1.09716624639968e-184	-0.634746900480152	0.057	0.348	2.88982617639212e-180	0	Fbxw7
Ahnak2	1.16657024835126e-184	-0.372621217824068	0.083	0.398	3.07262937713238e-180	0	Ahnak2
Gpbp1l1	1.26728394000572e-184	-0.293903515264744	0.074	0.383	3.33789916958108e-180	0	Gpbp1l1
Ubr4	1.54107549054472e-184	-0.288706787486627	0.069	0.373	4.05903873454575e-180	0	Ubr4
Ubn1	1.99756506106197e-184	-0.555746784199982	0.052	0.34	5.26138661433113e-180	0	Ubn1
Arhgap18	2.42708840181579e-184	-0.513703369288373	0.075	0.382	6.3927081415426e-180	0	Arhgap18
Dst	2.43880592838149e-184	-0.610393571637905	0.282	0.718	6.423570934764e-180	0	Dst
Myo6	2.93137248034367e-184	-0.141414655814164	0.14	0.508	7.72094197597719e-180	0	Myo6
Lncppara	3.25778797979402e-184	-1.51246276040051	0.033	0.301	8.58068775997948e-180	0	Lncppara
Eps15	3.61687611424796e-184	-0.346881052375809	0.072	0.377	9.52648999731769e-180	0	Eps15
Tjp1	3.7185850322461e-184	-0.305071059469551	0.139	0.502	9.79438111643302e-180	0	Tjp1
Fam168a	6.05830121570637e-184	-0.511019474821272	0.061	0.357	1.5956959572049e-179	0	Fam168a
Csnk1a1	6.2313352934922e-184	-0.177936794248494	0.268	0.761	1.64127140295291e-179	0	Csnk1a1
Rbm26	8.05012723193303e-184	-0.297978307639005	0.079	0.391	2.12032301161884e-179	0	Rbm26
Rnf19a	1.05199215174096e-183	-0.3770534877505	0.089	0.41	2.77084212847053e-179	0	Rnf19a
Capzb	1.06780357581664e-183	0.14972309654936	0.164	0.56	2.81248783834345e-179	0	Capzb
Ypel2	1.19240484542179e-183	-1.16407405825421	0.082	0.388	3.14067512235645e-179	0	Ypel2
Tbck	1.53793362641854e-183	-0.485171458742919	0.056	0.346	4.0507633786238e-179	0	Tbck
Kmt2d	2.62381935638185e-183	-0.762441283392405	0.041	0.317	6.91087780277414e-179	0	Kmt2d
Igf2r	2.76423814918867e-183	-0.394178239186908	0.071	0.376	7.28072686114805e-179	0	Igf2r
Hnrnpdl	5.73749676478475e-183	-0.385794074225578	0.065	0.363	1.51119927287666e-178	0	Hnrnpdl
Boc	6.8480471524838e-183	-1.35249656050452	0.042	0.317	1.80370713949271e-178	0	Boc
Rab14	1.32415447973415e-182	0.123987785299025	0.142	0.515	3.48769048417179e-178	0	Rab14
Ptpra	1.38091891796506e-182	-0.465311702962872	0.062	0.357	3.63720233802818e-178	0	Ptpra
Bri3	1.94806579126258e-182	-0.330636955920347	0.079	0.388	5.13101048760651e-178	0	Bri3
Ddr1	2.03648550729614e-182	-0.230731052965749	0.1	0.429	5.3638991776673e-178	0	Ddr1
Rab40c	2.65900912122104e-182	-0.64182546434156	0.048	0.33	7.00356412438409e-178	0	Rab40c
Bicra	2.79520153647564e-182	-1.67877669087314	0.021	0.277	7.3622813269232e-178	0	Bicra
Tgfbr1	3.91899146743398e-182	-1.03774034490083	0.046	0.324	1.03222316260744e-177	0	Tgfbr1
Smad4	3.97288100828855e-182	-0.304201404788581	0.069	0.37	1.04641712877312e-177	0	Smad4
Dnajc13	5.24839059146874e-182	-0.444880446640494	0.062	0.356	1.38237359788695e-177	0	Dnajc13
Bach2	5.64357745001073e-182	-1.08502653397136	0.069	0.366	1.48646186455833e-177	0	Bach2
Sntb2	8.40709737998933e-182	-0.666296656628982	0.068	0.366	2.21434537891539e-177	0	Sntb2
Cadm1	1.16666971872668e-181	-0.963746331689119	0.09	0.401	3.0728913721542e-177	0	Cadm1
Cspp1	1.43871383766839e-181	-0.356932293353838	0.083	0.397	3.78942837703477e-177	0	Cspp1
Rin2	1.78719093430745e-181	-0.528867292836023	0.078	0.386	4.70728220187239e-177	0	Rin2
Sik1	1.85234518324975e-181	-0.549024622325449	0.076	0.381	4.87889197816151e-177	0	Sik1
Baiap2l1	2.28405653262633e-181	-0.736220539872107	0.059	0.349	6.01597650128448e-177	0	Baiap2l1
Acpp	2.59857405373502e-181	-0.338859978278619	0.088	0.404	6.84438420013267e-177	0	Acpp
Camta1	3.75480723201626e-181	-0.531794553858955	0.072	0.374	9.88978676840762e-177	0	Camta1
Bcl6	5.8263642420415e-181	-0.665550223577299	0.068	0.365	1.53460607771131e-176	0	Bcl6
Ankrd44	6.05608642156308e-181	-1.04649005108531	0.058	0.344	1.5951126025755e-176	0	Ankrd44
Mink1	7.29429388175974e-181	-0.566959785266031	0.051	0.333	1.9212440655167e-176	0	Mink1
Ppard	9.14108575060424e-181	-0.926110294544808	0.042	0.315	2.40767057585165e-176	0	Ppard
Capza1	1.36199013101722e-180	-0.159178030994761	0.076	0.382	3.58734580608625e-176	0	Capza1
Tsc22d2	1.49983079901663e-180	-0.431013139985934	0.107	0.437	3.9504043415299e-176	0	Tsc22d2
Atp9a	1.64253669172011e-180	-0.25896783088885	0.069	0.368	4.3262773923216e-176	0	Atp9a
Rps6kb1	2.33368642729211e-180	-0.352750275426282	0.067	0.364	6.14669668084468e-176	0	Rps6kb1
Glis3	2.34603639552109e-180	-1.12333181019924	0.095	0.405	6.17922526216299e-176	0	Glis3
Ppp2r5a	4.64567993178238e-180	-0.303813975600644	0.078	0.386	1.22362563723216e-175	0	Ppp2r5a
Baz1b	5.11874928795779e-180	-0.247125407777568	0.075	0.378	1.3482273749552e-175	0	Baz1b
Ptp4a2	5.23859740615811e-180	-0.23404153099166	0.259	0.727	1.37979417080799e-175	0	Ptp4a2
Ccdc50	5.93513852219357e-180	-0.391212708654908	0.064	0.358	1.56325613536057e-175	0	Ccdc50
Rabgef1	7.62068874875895e-180	-0.306295450475253	0.077	0.382	2.00721320953562e-175	0	Rabgef1
Man1a2	8.13455307503172e-180	-0.417443284212193	0.071	0.372	2.14255993443261e-175	0	Man1a2
Cds1	8.24015821901231e-180	-0.408959678956403	0.071	0.371	2.17037527330565e-175	0	Cds1
Myof	1.29484096559953e-179	-0.203200031176939	0.123	0.471	3.41048161929261e-175	0	Myof
Ttc7	1.52835106376337e-179	-0.599042747430846	0.049	0.328	4.02552386684633e-175	0	Ttc7
Bcl2	1.68431780990494e-179	-1.13648721093229	0.057	0.341	4.43632467950861e-175	0	Bcl2
Arid4a	1.97066880960547e-179	-0.176197888466007	0.073	0.375	5.19054457761986e-175	0	Arid4a
Stim2	2.03675082492654e-179	-0.344204782098905	0.072	0.374	5.36459799777401e-175	0	Stim2
Uhrf1bp1l	2.79266595843427e-179	-0.38925050413085	0.069	0.367	7.35560286792001e-175	0	Uhrf1bp1l
Gm35188	3.02683051935541e-179	-1.5130655921755	0.023	0.277	7.97236890493022e-175	0	Gm35188
Capn15	3.38037522728825e-179	-0.645213290944079	0.053	0.335	8.90357031115451e-175	0	Capn15
Ktn1	3.57678019934188e-179	-0.104991480548385	0.229	0.682	9.42088136704659e-175	0	Ktn1
Zc3hav1	3.9865938049054e-179	-0.491337261514762	0.074	0.375	1.05002894227403e-174	0	Zc3hav1
Smchd1	4.85320515250019e-179	-0.3584681110584	0.071	0.37	1.27828570511702e-174	0	Smchd1
Map3k5	6.8173815272001e-179	-0.915110659091742	0.053	0.335	1.79563012044923e-174	0	Map3k5
Chd7	7.65980543783325e-179	-1.08656733889449	0.055	0.336	2.0175161542709e-174	0	Chd7
Xpo6	8.62784436334652e-179	-0.744060542918193	0.04	0.31	2.27248792686184e-174	0	Xpo6
Tuft1	1.08019888283551e-178	-0.601244951301152	0.072	0.37	2.84513583750045e-174	0	Tuft1
Smim14	1.41450799823753e-178	-0.457789143937918	0.063	0.355	3.72567261655783e-174	0	Smim14
Pacs1	2.06842354890671e-178	-1.0172243420642	0.046	0.32	5.44802078546538e-174	0	Pacs1
Prr14l	4.59076362553909e-178	-0.781828463068365	0.041	0.311	1.20916123133074e-173	0	Prr14l
Trim44	7.28238922782627e-178	-0.751705892757637	0.048	0.324	1.91810849871716e-173	0	Trim44
Gpd2	8.89741326844684e-178	-0.18890825494889	0.125	0.472	2.34348968077621e-173	0	Gpd2
Mga	1.23324321601187e-177	-0.413857070310739	0.07	0.366	3.24823930665365e-173	0	Mga
Xdh	1.48061100658827e-177	-0.761107549238062	0.058	0.341	3.89978133025285e-173	0	Xdh
Tbc1d8	2.67060433586928e-177	-0.908934105781569	0.038	0.304	7.03410476024609e-173	0	Tbc1d8
Rybp	2.92081769117147e-177	-0.661131959651306	0.059	0.345	7.69314171677653e-173	0	Rybp
Arap2	3.68359221211346e-177	-0.145633378048435	0.19	0.598	9.70221352748563e-173	0	Arap2
Golim4	4.06974496200905e-177	-0.324543167408356	0.14	0.497	1.07193012554356e-172	0	Golim4
Pigu	4.4541226140962e-177	-0.453171758913821	0.064	0.354	1.1731713553268e-172	0	Pigu
Xiap	6.95222614071242e-177	-0.307628559995772	0.07	0.365	1.83114684320224e-172	0	Xiap
Dnajc7	1.20757708952771e-176	-0.256741417070998	0.068	0.361	3.18063729610705e-172	0	Dnajc7
Tut4	1.21853877450479e-176	-0.428321308143506	0.073	0.371	3.20950927816816e-172	0	Tut4
1500015L24Rik	1.39136791916571e-176	-1.86692643706128	0.043	0.308	3.66472396229056e-172	0	1500015L24Rik
Celsr1	2.56333884846005e-176	-0.770372705851705	0.051	0.328	6.75157819295893e-172	0	Celsr1
B4galt1	2.68192886281322e-176	-0.482192667014774	0.07	0.364	7.06393243176374e-172	0	B4galt1
Lyn	4.10394671142776e-176	-0.829373889814948	0.057	0.338	1.08093852432296e-171	0	Lyn
Mpped2	4.47015998351559e-176	-0.906110307519553	0.075	0.371	1.17739543805817e-171	0	Mpped2
Prrc2a	7.00644284545766e-176	-0.233501802233877	0.067	0.36	1.84542698106509e-171	0	Prrc2a
Setd3	7.11729722298678e-176	-0.413934686392772	0.06	0.346	1.87462491556249e-171	0	Setd3
Pcf11	7.20039471702143e-176	-0.210336235740996	0.092	0.407	1.89651196451627e-171	0	Pcf11
Cbfa2t2	1.00300519214452e-175	-0.724210231932504	0.044	0.315	2.64181537558944e-171	0	Cbfa2t2
Dym	1.06722355771291e-175	-1.05992633650263	0.034	0.294	2.81096012866003e-171	0	Dym
Slc25a13	1.56034077613718e-175	-0.765083177224901	0.054	0.333	4.10978157026772e-171	0	Slc25a13
Fut8	1.67170016246822e-175	-0.810586560550429	0.054	0.332	4.40309105792505e-171	0	Fut8
Asph	1.81773461190875e-175	-0.341124265605368	0.117	0.452	4.78773119430647e-171	0	Asph
Fbxo34	1.99582097013965e-175	-0.74082514880331	0.065	0.352	5.25679285325084e-171	0	Fbxo34
Cdk17	2.03928113516723e-175	-0.84214925206244	0.04	0.306	5.37126258191697e-171	0	Cdk17
Ell2	2.64647694906826e-175	-0.346114509546151	0.097	0.414	6.97055563615089e-171	0	Ell2
Ppm1h	2.83811686741801e-175	-1.18288459175576	0.042	0.309	7.47531601709229e-171	0	Ppm1h
Mef2d	3.41608121311359e-175	-0.560723340875566	0.049	0.323	8.9976163072199e-171	0	Mef2d
Nf1	3.56218165818042e-175	-0.973897565492154	0.053	0.331	9.3824302694814e-171	0	Nf1
Glyr1	4.21921248752812e-175	-0.419607612212495	0.062	0.348	1.11129837709003e-170	0	Glyr1
Ndfip2	5.72005627241504e-175	-0.351464184883799	0.078	0.379	1.5066056215914e-170	0	Ndfip2
Cxadr	9.32017348036557e-175	-0.391693830845294	0.093	0.405	2.45484049299349e-170	0	Cxadr
Drg1	1.03723423192563e-174	-0.771227355476838	0.041	0.308	2.73197124346892e-170	0	Drg1
Nfix	1.22271327261078e-174	-0.372250391675905	0.149	0.509	3.22050448872954e-170	0	Nfix
Rab3gap1	1.42510972040237e-174	-0.267682514526326	0.064	0.352	3.75359649256779e-170	0	Rab3gap1
Chka	1.52842458265183e-174	-1.0080403517722	0.075	0.366	4.02571750824667e-170	0	Chka
Fbxw4	2.02985824467715e-174	-0.753307766358245	0.044	0.313	5.34644363065515e-170	0	Fbxw4
Wdr20	2.57673619645646e-174	-0.842670145777288	0.039	0.303	6.78686546784668e-170	0	Wdr20
Ahdc1	3.25815898331132e-174	-0.868586898141733	0.041	0.306	8.58166494614369e-170	0	Ahdc1
Rlf	4.05878271550549e-174	-0.445385654716173	0.056	0.335	1.06904277943699e-169	0	Rlf
Npas2	6.47434148510448e-174	-0.902080149502899	0.046	0.315	1.70527680376167e-169	0	Npas2
Epb41l5	6.98112951494741e-174	-0.469426345036504	0.069	0.36	1.838759702942e-169	0	Epb41l5
Wipf2	1.24950601697999e-173	-0.946913204671515	0.032	0.29	3.29107389812361e-169	0	Wipf2
Atl2	1.60262921353413e-173	-0.140445422157041	0.124	0.465	4.22116508552755e-169	0	Atl2
Tpp2	2.15244651789578e-173	-0.194311221932521	0.077	0.375	5.66932888348571e-169	0	Tpp2
Tmem131	2.42383568915529e-173	-0.179389248940937	0.08	0.382	6.38414082166612e-169	0	Tmem131
Med14	2.7277979519329e-173	-0.24791510071157	0.085	0.39	7.18474702559606e-169	0	Med14
Ccdc6	2.755280160726e-173	-0.56959149371516	0.046	0.316	7.25713241533622e-169	0	Ccdc6
Ppm1a	3.2530480188327e-173	-0.171808161335441	0.074	0.369	8.56820317680345e-169	0	Ppm1a
Rps6ka5	4.49037870115219e-173	-1.09781298685542	0.043	0.309	1.18272084609647e-168	0	Rps6ka5
Ube4b	4.63554083065309e-173	-0.490163206955354	0.055	0.334	1.22095509938572e-168	0	Ube4b
Nr3c2	5.01215722947265e-173	-1.06845758291439	0.071	0.358	1.3201520926708e-168	0	Nr3c2
Slco3a1	6.47939016643203e-173	-0.917951013945622	0.09	0.391	1.70660657593653e-168	0	Slco3a1
Bcl2l1	6.77962129824364e-173	-0.477480300492139	0.076	0.371	1.78568445374439e-168	0	Bcl2l1
Phf3	1.18778445643609e-172	-0.292962999924248	0.066	0.353	3.12850547980702e-168	0	Phf3
Fnbp4	1.25764160773131e-172	-0.503063403637183	0.056	0.334	3.31250223060349e-168	0	Fnbp4
Ttc39b	1.33508767659553e-172	-0.290139828387821	0.063	0.347	3.51648743138497e-168	0	Ttc39b
Trp63	2.773590803733e-172	-0.709369485602905	0.205	0.579	7.30536081795236e-168	0	Trp63
Strn	3.06280398621067e-172	-0.463208978526307	0.057	0.335	8.06711941928027e-168	0	Strn
Dnajc5	3.2063922343352e-172	-0.397989631881875	0.051	0.325	8.44531650601547e-168	0	Dnajc5
Ttc14	3.30785562678341e-172	-0.448896517397987	0.059	0.339	8.71256093538481e-168	0	Ttc14
Acvr2a	4.92856834927371e-172	-0.574443013279631	0.058	0.337	1.2981356175152e-167	0	Acvr2a
Wsb1	5.26192351511707e-172	-0.45743639798098	0.107	0.427	1.38593803464669e-167	0	Wsb1
Ppp4r3b	6.81865941216238e-172	-0.141556611001394	0.074	0.368	1.79596670256945e-167	0	Ppp4r3b
Rasa1	9.05030012584187e-172	-0.147677799368837	0.078	0.377	2.38375855014549e-167	0	Rasa1
Crebrf	9.2158779633175e-172	-0.513154752308572	0.059	0.339	2.4273700967582e-167	0	Crebrf
Wwp2	1.01126902250058e-171	-0.699233991288426	0.046	0.314	2.66358147836428e-167	0	Wwp2
Ptbp2	1.05068293252027e-171	-0.372517298663813	0.065	0.352	2.76739377596514e-167	0	Ptbp2
Exoc5	1.13343930633171e-171	-0.324760852430559	0.063	0.348	2.98536578894708e-167	0	Exoc5
Ptpn4	1.29836925410952e-171	-0.516193951451229	0.064	0.349	3.41977477839907e-167	0	Ptpn4
Grb2	2.18772939185671e-171	-0.435767411485317	0.059	0.338	5.76226044521138e-167	0	Grb2
Slc9a9	2.4235480450952e-171	-0.894337473644596	0.067	0.351	6.38338319597625e-167	0	Slc9a9
Inpp5a	3.68274984664236e-171	-0.756471574404785	0.041	0.303	9.69999482107131e-167	0	Inpp5a
Rgs12	3.78011397801017e-171	-0.460343979234513	0.063	0.345	9.95644220668099e-167	0	Rgs12
Tnks	6.8667092752281e-171	-0.646320130993514	0.047	0.316	1.80862255600233e-166	0	Tnks
Parp8	7.32624905889893e-171	-1.03846576380072	0.056	0.331	1.92966073962339e-166	0	Parp8
Atrn	7.78237090551051e-171	-0.620234535709817	0.045	0.311	2.04979867280241e-166	0	Atrn
Micu1	9.72616139579321e-171	-0.730715454586696	0.055	0.33	2.56177365003797e-166	0	Micu1
Igsf3	1.15703253591376e-170	-0.578136722256357	0.065	0.349	3.04750799634325e-166	0	Igsf3
Hdac8	1.36108087453937e-170	-0.793173208902384	0.054	0.327	3.58495091544925e-166	0	Hdac8
Gabpb2	1.8949028188134e-170	-0.62187548615945	0.045	0.311	4.99098453447263e-166	0	Gabpb2
Arhgap35	1.96331303382363e-170	-0.859096378860929	0.045	0.31	5.17117019978806e-166	0	Arhgap35
Kcnh1	2.44809571888402e-170	-1.30020816753994	0.065	0.342	6.44803931396861e-166	0	Kcnh1
Rbbp8	3.18540087096837e-170	-0.898201014313379	0.067	0.349	8.39002735404358e-166	0	Rbbp8
Zfp654	3.34794935379315e-170	-0.545519288330957	0.054	0.328	8.81816380295577e-166	0	Zfp654
Cox16	3.80790562195574e-170	-0.617895862342236	0.065	0.348	1.00296426176692e-165	0	Cox16
Aig1	5.65337989507146e-170	-0.747459985867331	0.054	0.327	1.48904373056287e-165	0	Aig1
St14	6.42358486390494e-170	-0.30353258649554	0.084	0.385	1.69190801730392e-165	0	St14
Tgfbr3	6.97145459563452e-170	-0.899500810159548	0.11	0.421	1.83621142594418e-165	0	Tgfbr3
Mgat3	9.98504097648214e-170	-0.522866812333626	0.11	0.431	2.62995994279563e-165	0	Mgat3
Tab2	1.24028452788293e-169	-0.30402046556663	0.065	0.347	3.26678541799086e-165	0	Tab2
Vwa8	1.48831980696882e-169	-1.0452952321236	0.039	0.297	3.92008553957517e-165	0	Vwa8
Ppp1r2	1.92925478420602e-169	-0.267076597852586	0.087	0.388	5.08146417612024e-165	0	Ppp1r2
Appbp2	2.44939341210759e-169	-0.150064431029838	0.075	0.367	6.45145730815018e-165	0	Appbp2
Adcy2	4.5099258273563e-169	-1.15601198055964	0.065	0.343	1.18786936366737e-164	0	Adcy2
Zfp91	4.76413086148357e-169	0.122347656158385	0.108	0.431	1.25482442760616e-164	0	Zfp91
Golph3	5.15784264572116e-169	-0.159956808354732	0.107	0.426	1.3585241744565e-164	0	Golph3
Col4a5	5.4852454728925e-169	-0.5782930126557	0.072	0.36	1.44475880510516e-164	0	Col4a5
Neo1	5.86125598452055e-169	-0.486479088115319	0.072	0.36	1.54379621376287e-164	0	Neo1
Ip6k1	6.64738168144493e-169	-0.289160571678573	0.058	0.335	1.75085386107578e-164	0	Ip6k1
Dgkh	7.11186948555285e-169	-0.861782597959344	0.049	0.316	1.87319530379977e-164	0	Dgkh
Myo9a	1.09416805075651e-168	-0.603457636888766	0.076	0.367	2.88192922888758e-164	0	Myo9a
N4bp2l2	1.09627888370272e-168	-0.267115389184486	0.065	0.347	2.8874889517846e-164	0	N4bp2l2
Rab22a	2.18105358361474e-168	-0.393344580756382	0.053	0.323	5.74467703388286e-164	0	Rab22a
Khdrbs1	3.68703464632852e-168	-0.195289714166374	0.078	0.371	9.71128055496469e-164	0	Khdrbs1
Smap1	5.15254701492279e-168	-0.253567431853352	0.069	0.355	1.35712935826051e-163	0	Smap1
Camsap1	1.06223999696822e-167	-0.82369968499069	0.04	0.298	2.79783392801461e-163	0	Camsap1
Tor1aip2	1.90447936407765e-167	-0.268907860249205	0.066	0.347	5.01620819704412e-163	0	Tor1aip2
Rap1gds1	2.18766063914986e-167	-0.969327611634044	0.04	0.297	5.76207935745683e-163	0	Rap1gds1
Bbx	2.30824996054435e-167	-0.418689455246346	0.075	0.365	6.07969957107777e-163	0	Bbx
Supt20	2.60007697815922e-167	-0.470777191426057	0.053	0.322	6.84834275277356e-163	0	Supt20
Adam17	3.25334299166725e-167	-0.341968651321602	0.06	0.335	8.56898010575236e-163	0	Adam17
Taf15	3.49616205783415e-167	-0.212760375994765	0.071	0.357	9.20854124412937e-163	0	Taf15
U2surp	4.15709255112506e-167	-0.205082830321423	0.071	0.358	1.09493660704083e-162	0	U2surp
Rab21	4.99421275985657e-167	-0.135289111433924	0.076	0.365	1.31542569881862e-162	0	Rab21
Srgap3	5.85573778365395e-167	-1.05806078616139	0.042	0.3	1.54234277483661e-162	0	Srgap3
Dpyd	6.10723805024919e-167	-0.59121731315041	0.106	0.419	1.60858543005514e-162	0	Dpyd
D5Ertd579e	1.17810559687623e-166	-0.716951721509538	0.051	0.317	3.10301233161231e-162	0	D5Ertd579e
Pdcd6ip	1.33598339100333e-166	0.111412665829454	0.189	0.592	3.51884665356366e-162	0	Pdcd6ip
Fbrsl1	1.59447613316942e-166	-0.71592297061328	0.042	0.3	4.19969068715494e-162	0	Fbrsl1
Fam129b	2.40295135703871e-166	-0.310578047645258	0.217	0.624	6.32913357930426e-162	0	Fam129b
Sp3	4.02387512310696e-166	-0.115263592635617	0.082	0.377	1.05984846867514e-161	0	Sp3
Marf1	4.16506617520364e-166	-0.543589264684035	0.049	0.312	1.09703677988689e-161	0	Marf1
Nf2	4.97929812425123e-166	-0.770019779246755	0.039	0.294	1.31149733294653e-161	0	Nf2
Dop1a	5.18597222744446e-166	-0.693622143890059	0.043	0.302	1.3659332249866e-161	0	Dop1a
Trappc8	6.87435308012381e-166	-0.715354341285881	0.041	0.297	1.81063585777381e-161	0	Trappc8
Suco	8.55211146805909e-166	-0.203206525084593	0.084	0.379	2.25254063957208e-161	0	Suco
Mcmbp	9.05310559619271e-166	-0.475432835407279	0.049	0.313	2.3844974829812e-161	0	Mcmbp
Rngtt	9.20790829410466e-166	-0.686639477252684	0.046	0.306	2.42527096558423e-161	0	Rngtt
Sptlc2	9.34112441420831e-166	-0.220034543109673	0.08	0.373	2.46035875945833e-161	0	Sptlc2
Ankrd28	1.1491493834944e-165	-0.748721306190413	0.07	0.352	3.02674456118589e-161	0	Ankrd28
Cflar	1.28554114846322e-165	-0.525224297753818	0.054	0.323	3.38598683093728e-161	0	Cflar
Sesn1	1.35648139627838e-165	-0.484090426507207	0.073	0.358	3.57283634965763e-161	0	Sesn1
Hk2	1.46384118496068e-165	-1.09678409105894	0.165	0.501	3.85561129706794e-161	0	Hk2
Chd8	3.48492509287065e-165	-0.385362137300482	0.06	0.334	9.17894420211199e-161	0	Chd8
Phc3	4.2789015198661e-165	-0.726351409505636	0.04	0.296	1.12701987131753e-160	0	Phc3
Lifr	6.21839078153129e-165	-0.405929050501762	0.091	0.391	1.63786194794753e-160	0	Lifr
Cdc42bpa	8.03599309853285e-165	-0.692875143414932	0.057	0.327	2.11660022222257e-160	0	Cdc42bpa
Crybg2	8.2233859680565e-165	-0.692925975617795	0.067	0.344	2.1659576301264e-160	0	Crybg2
Kdm5c	1.01571087839084e-164	-0.732761383912851	0.04	0.294	2.67528088259362e-160	0	Kdm5c
Atf2	1.0616324551379e-164	-0.534084209889838	0.054	0.321	2.79623372358771e-160	0	Atf2
Pign	1.16079258348042e-164	-0.683979495437913	0.042	0.298	3.05741158562909e-160	0	Pign
Nras	1.93354951628156e-164	-0.363200064623909	0.058	0.329	5.09277607093399e-160	0	Nras
Arih2	1.94725513895449e-164	-0.51978482398157	0.047	0.308	5.12887531049222e-160	0	Arih2
Skil	2.15946102422558e-164	-0.422831928915481	0.071	0.353	5.68780439170776e-160	0	Skil
Gtf2f2	2.20556721632917e-164	-0.456930878324757	0.058	0.329	5.80924349108939e-160	0	Gtf2f2
Tmem63b	2.42187663539437e-164	-0.324406758390586	0.059	0.331	6.37898086996523e-160	0	Tmem63b
Abl1	2.82050927376671e-164	-0.734218978967589	0.048	0.309	7.42893937617413e-160	0	Abl1
Cdc73	2.93364089160045e-164	-0.400429160210133	0.055	0.323	7.72691674438644e-160	0	Cdc73
Il1rl2	3.56922063707801e-164	-0.462046517106325	0.056	0.324	9.40097023599978e-160	0	Il1rl2
Dcaf6	3.85852034215434e-164	-0.649575855726867	0.053	0.319	1.01629567292003e-159	0	Dcaf6
Clk4	6.26524509508648e-164	-0.658166137394598	0.043	0.3	1.65020290559483e-159	0	Clk4
Nsf	8.56841184860091e-164	-0.442873058757251	0.057	0.325	2.25683399680299e-159	0	Nsf
Rtf1	8.757094015482e-164	-0.297721901299617	0.049	0.312	2.3065309927378e-159	0	Rtf1
Dicer1	9.34265303208395e-164	-0.4940507835198	0.047	0.307	2.46076138212059e-159	0	Dicer1
Nr3c1	1.19278157590262e-163	-0.448609991535382	0.073	0.357	3.14166739276991e-159	0	Nr3c1
Acvr1	1.37295304824897e-163	-0.798120812032343	0.049	0.31	3.61622103378297e-159	0	Acvr1
Cep170b	1.42302779960787e-163	-0.23528063196595	0.063	0.337	3.74811292138718e-159	0	Cep170b
Mid2	1.52997048353521e-163	-0.460595167295837	0.055	0.322	4.02978925658338e-159	0	Mid2
Sesn3	1.95639358964546e-163	-0.636452208489245	0.05	0.312	5.15294507576718e-159	0	Sesn3
Eif4h	2.03306046078539e-163	0.149038289809676	0.128	0.464	5.35487794766263e-159	0	Eif4h
Ywhae	2.06922019326619e-163	0.203694721543948	0.19	0.589	5.45011906704382e-159	0	Ywhae
Khdc4	2.18460458743343e-163	-0.739510184710745	0.038	0.29	5.75403002284092e-159	0	Khdc4
Fip1l1	4.68113989205069e-163	-0.350658235546427	0.059	0.329	1.23296543616723e-158	0	Fip1l1
Cwf19l2	5.44810042478242e-163	-0.617504932974789	0.043	0.299	1.43497517088344e-158	0	Cwf19l2
Map3k2	5.75354190563061e-163	-0.538126324813708	0.051	0.313	1.51542540252405e-158	0	Map3k2
Bcl11b	9.09532690933304e-163	-0.918386528976665	0.079	0.361	2.39561815464923e-158	0	Bcl11b
Tnks1bp1	9.17816043636361e-163	-0.184360409015692	0.071	0.352	2.41743567733381e-158	0	Tnks1bp1
Sec24a	1.0523761367577e-162	-0.753303766809427	0.042	0.297	2.77185350660611e-158	0	Sec24a
Ccser1	1.46214358602254e-162	-0.917050624303231	0.128	0.439	3.85113999122477e-158	0	Ccser1
Srgap1	1.60501763601592e-162	-1.25058070336914	0.045	0.3	4.22745595150233e-158	0	Srgap1
Zfp871	2.20737812236612e-162	-0.325018154106145	0.055	0.321	5.81401323650012e-158	0	Zfp871
Ston2	2.41355077005708e-162	-0.585132320734661	0.053	0.316	6.35705137325333e-158	0	Ston2
Pip5k1a	2.45703641191796e-162	-0.760441428049711	0.045	0.301	6.47158820535071e-158	0	Pip5k1a
Prpf39	2.93919962049967e-162	-0.354006870905678	0.059	0.328	7.74155788043408e-158	0	Prpf39
Otud4	4.62279452321038e-162	-0.133864186924397	0.065	0.339	1.21759784946838e-157	0	Otud4
Fgd6	7.58989364556968e-162	-0.615769645669899	0.058	0.324	1.9991020873066e-157	0	Fgd6
Dlgap4	1.22821557548325e-161	-0.754953021140669	0.048	0.306	3.23499700426534e-157	0	Dlgap4
Cdyl	1.26135602410097e-161	-0.822614404421471	0.04	0.291	3.32228563187955e-157	0	Cdyl
Wnt4	2.01544679472555e-161	0.144058585200465	0.134	0.473	5.30848531262762e-157	0	Wnt4
Plekhg1	2.48572530783156e-161	-0.735332598064391	0.093	0.386	6.54715188829755e-157	0	Plekhg1
Nlk	2.74336333872337e-161	-0.613713610318283	0.054	0.317	7.22574469786347e-157	0	Nlk
Exph5	2.85148957036476e-161	-0.596408663667089	0.048	0.306	7.51053837938373e-157	0	Exph5
Qrich1	3.74834863127588e-161	-0.51228840474249	0.047	0.304	9.87277545991754e-157	0	Qrich1
Cpeb2	4.62781768215425e-161	-0.363001529264529	0.169	0.524	1.21892089930261e-156	0	Cpeb2
Lrp1	5.78186237461731e-161	-0.538434740705772	0.057	0.322	1.52288473085045e-156	0	Lrp1
Chst9	6.73014080858128e-161	-1.3398845254655	0.303	0.601	1.77265178757222e-156	0	Chst9
Mnat1	7.3061960253902e-161	-0.588555388851612	0.051	0.312	1.92437897112752e-156	0	Mnat1
Cab39l	9.01242014900993e-161	-0.175836225893926	0.078	0.364	2.37378134304772e-156	0	Cab39l
Cd47	1.02135734165777e-160	0.122740757449749	0.113	0.43	2.69015310219239e-156	0	Cd47
Fam107b	1.0551044038486e-160	-0.58148991067417	0.1	0.399	2.77903948929681e-156	0	Fam107b
Ablim1	1.16886036410961e-160	-0.55748812050576	0.312	0.727	3.07866131302831e-156	0	Ablim1
Ripk4	1.1919913878196e-160	-0.28139575696585	0.071	0.35	3.13958611637805e-156	0	Ripk4
Fam126a	1.58924155199642e-160	-0.598447386332706	0.059	0.326	4.18590332380337e-156	0	Fam126a
Eppk1	2.10105055375592e-160	-0.338645528108121	0.089	0.381	5.53395705353771e-156	0	Eppk1
Ccnt1	3.4597951687402e-160	-0.544444561075962	0.047	0.303	9.11275449494482e-156	0	Ccnt1
Prickle1	3.73860146258501e-160	-0.997256293623663	0.063	0.33	9.84710239230265e-156	0	Prickle1
Notch1	5.07830820677927e-160	-0.166560703283601	0.102	0.407	1.33757559858359e-155	0	Notch1
Sidt2	5.07947530186095e-160	-0.205744034787631	0.075	0.355	1.33788299975716e-155	0	Sidt2
Actr3	5.48297932634392e-160	0.171434296324689	0.165	0.534	1.44416192476573e-155	0	Actr3
AW554918	7.401324816603e-160	-0.848552790597874	0.045	0.298	1.94943494344506e-155	0	AW554918
4931406P16Rik	9.34254375692225e-160	-0.538874342135572	0.051	0.31	2.46073260013575e-155	0	4931406P16Rik
Sh3glb1	1.10773698689117e-159	0.175527548601327	0.116	0.437	2.91766844977265e-155	0	Sh3glb1
Lnpep	1.6746084150574e-159	-0.514093688575572	0.072	0.35	4.41075110441968e-155	0	Lnpep
Celf2	1.70721951369716e-159	-1.07763498870922	0.126	0.435	4.49664547712694e-155	0	Celf2
Lmbrd1	1.81307366081134e-159	-0.226539956419866	0.061	0.33	4.77545471521099e-155	0	Lmbrd1
Klf13	1.90464972175132e-159	-0.530401916112516	0.061	0.329	5.0166569021208e-155	0	Klf13
Suclg2	1.92063253838499e-159	-0.338337697517916	0.065	0.337	5.05875404285223e-155	0	Suclg2
Bdp1	2.12917886692425e-159	-0.251935019310261	0.067	0.341	5.60804421759179e-155	0	Bdp1
Met	2.21428323243483e-159	-0.255011677757644	0.093	0.389	5.83220060591009e-155	0	Met
Jag1	2.36998350873584e-159	-0.162622343937002	0.096	0.395	6.24229956365932e-155	0	Jag1
Sema3f	2.72185402577935e-159	-0.153954592074782	0.069	0.345	7.16909131850022e-155	0	Sema3f
Osmr	3.00491767346743e-159	-0.832647316191399	0.046	0.3	7.91465266014585e-155	0	Osmr
Etf1	3.07991788686919e-159	-0.100348979235074	0.09	0.385	8.11219572222475e-155	0	Etf1
Rcan1	3.42563475356715e-159	-0.419538731241988	0.058	0.322	9.02277937742053e-155	0	Rcan1
Fry	4.32636745266464e-159	-1.03177752618604	0.077	0.353	1.13952192335734e-154	0	Fry
Ndst1	5.00655070009706e-159	-0.491282636265453	0.046	0.299	1.31867538889856e-154	0	Ndst1
Megf9	5.37713169635726e-159	-0.367515265520226	0.066	0.338	1.41628271750354e-154	0	Megf9
Cpsf6	5.64182614302058e-159	-0.288994692661255	0.067	0.339	1.48600058781019e-154	0	Cpsf6
Gon4l	5.6647082228155e-159	-0.393297426132202	0.048	0.304	1.49202749880737e-154	0	Gon4l
Actr2	7.12746088323229e-159	0.259738989538431	0.141	0.486	1.87730192203455e-154	0	Actr2
Kdm2b	7.3192098061146e-159	-0.538289966233632	0.051	0.309	1.92780667083252e-154	0	Kdm2b
Zfp207	7.39976254506897e-159	0.135544661773078	0.106	0.417	1.94902345674572e-154	0	Zfp207
Sos1	8.22777038299587e-159	-0.399655928512198	0.051	0.308	2.16711244117728e-154	0	Sos1
Maco1	1.2719168549551e-158	-0.477354475195245	0.049	0.305	3.35010180426623e-154	0	Maco1
Larp4	1.61440825568343e-158	-0.217828728869359	0.075	0.354	4.25218990464459e-154	0	Larp4
Itga6	1.79613236795799e-158	-0.591994219942094	0.28	0.695	4.73083304396456e-154	0	Itga6
Ppp4r3a	2.07318460563991e-158	-0.168109485065238	0.069	0.343	5.46056093279495e-154	0	Ppp4r3a
Rap1a	2.25203327826809e-158	-0.395992161971927	0.055	0.317	5.93163045163031e-154	0	Rap1a
Usp48	2.70016312574337e-158	-0.505369660217856	0.045	0.297	7.11195965689545e-154	0	Usp48
Anxa11	2.73416828046062e-158	-0.320845760499908	0.108	0.416	7.20152583390523e-154	0	Anxa11
Tef	3.33045746191781e-158	-0.34149732083037	0.066	0.336	8.77209190894531e-154	0	Tef
Nhlrc2	4.58086473158303e-158	-0.55968139705696	0.049	0.304	1.20655396165165e-153	0	Nhlrc2
Tmtc2	4.73003558721051e-158	-0.879075290200441	0.064	0.33	1.24584407331538e-153	0	Tmtc2
Ddx50	5.19809730592928e-158	-0.324381777881702	0.055	0.316	1.36912684940871e-153	0	Ddx50
Pcbp2	1.0349974002703e-157	0.146582874279087	0.184	0.567	2.72607965257195e-153	0	Pcbp2
Mindy3	1.746416065511e-157	-0.437996736863329	0.074	0.351	4.59988527494942e-153	0	Mindy3
Sec31a	1.79693728530861e-157	-0.140497248395477	0.069	0.342	4.73295311577436e-153	0	Sec31a
Ddhd1	1.84371060962312e-157	-0.483608643439308	0.069	0.342	4.85614937468634e-153	0	Ddhd1
St7	1.94951063533099e-157	-0.55488652518939	0.054	0.313	5.13481606239828e-153	0	St7
Itfg1	2.00959888898161e-157	-0.255354491935322	0.068	0.34	5.29308251368865e-153	0	Itfg1
Vapa	2.02762731425872e-157	0.103175697017522	0.103	0.408	5.34056758302605e-153	0	Vapa
Ptpn11	2.21456723888206e-157	-0.370402045406586	0.052	0.309	5.83294865049145e-153	0	Ptpn11
Grip1	2.45422047726724e-157	-1.18304315399664	0.09	0.369	6.46417131507418e-153	0	Grip1
Cyld	4.44889862524776e-157	-0.197691136794726	0.07	0.344	1.17179540890401e-152	0	Cyld
Gk5	5.28487644901468e-157	-0.692815850674736	0.053	0.31	1.39198360790598e-152	0	Gk5
Ralgapb	5.81326854878247e-157	-0.390884419517325	0.053	0.31	1.53115680306381e-152	0	Ralgapb
Ikzf2	6.44349367142073e-157	-0.709482859983652	0.366	0.754	1.69715179811551e-152	0	Ikzf2
Heca	6.88231955782944e-157	-0.241464599236658	0.067	0.337	1.8127341483367e-152	0	Heca
Hs6st1	6.96013250427092e-157	-0.276714586710982	0.058	0.321	1.83322930029992e-152	0	Hs6st1
Sh2d4a	7.27087323836738e-157	-0.295786629361089	0.068	0.34	1.91507530225358e-152	0	Sh2d4a
Rerg	1.05609240992481e-156	-1.05600286362609	0.048	0.299	2.78164179850097e-152	0	Rerg
Rell1	1.11067164797514e-156	-0.332166092467454	0.101	0.399	2.92539805360172e-152	0	Rell1
Lyst	1.13316619188504e-156	-0.42865219186747	0.066	0.334	2.984646432806e-152	0	Lyst
Wbp1l	2.55754918739425e-156	-0.467478898533317	0.048	0.3	6.73632880467772e-152	0	Wbp1l
Pcdh7	3.53255858204672e-156	-0.659214393120864	0.134	0.45	9.30440604925286e-152	0	Pcdh7
Morf4l1	5.38328602688265e-156	0.15761811670021	0.139	0.476	1.41790370662062e-151	0	Morf4l1
Wipi2	6.19781542049831e-156	-0.507308633286727	0.051	0.306	1.63244260360505e-151	0	Wipi2
Cpne1	7.74451197676315e-156	-0.449426058801174	0.049	0.302	2.03982700955965e-151	0	Cpne1
Rsbn1l	7.91568185042251e-156	-0.294075128741334	0.055	0.314	2.08491144258278e-151	0	Rsbn1l
Rnd3	8.98171034268654e-156	-0.21826598546259	0.119	0.433	2.36569268716021e-151	0	Rnd3
Uhrf2	1.47327214706468e-155	-0.713775637801689	0.051	0.304	3.88045150815365e-151	0	Uhrf2
Rabep1	1.80452189042541e-155	-0.893737570431737	0.049	0.301	4.75293020719150e-151	0	Rabep1
Zfp652	1.89679157310493e-155	-0.561873141422127	0.054	0.31	4.99595932440108e-151	0	Zfp652
Pcnx	2.33770489070131e-155	-0.661974324885899	0.051	0.304	6.15728091161817e-151	0	Pcnx
Ergic1	2.6898740391943e-155	-0.205401214743617	0.073	0.347	7.08485923183386e-151	0	Ergic1
Dnm1l	4.27105157399166e-155	-0.393517608785104	0.047	0.298	1.12495227407366e-150	0	Dnm1l
Ppp4r2	4.85507341370985e-155	-0.119721954477886	0.067	0.337	1.27877778643704e-150	0	Ppp4r2
Hacd2	5.53245991745218e-155	-0.493735383957623	0.11	0.413	1.45719461765773e-150	0	Hacd2
Rab7	5.98323985958898e-155	0.107813359201004	0.111	0.42	1.57592554661714e-150	0	Rab7
Zfp326	6.89161589685002e-155	-0.352211919720148	0.057	0.316	1.81518271107133e-150	0	Zfp326
Rxra	7.33163680341344e-155	-0.224074651932439	0.058	0.319	1.93107981765107e-150	0	Rxra
Dcaf8	1.29638620151266e-154	-0.238822539056156	0.063	0.328	3.41455161616419e-150	0	Dcaf8
Cbfb	1.47734854534097e-154	-0.280320484439101	0.055	0.313	3.89118833357357e-150	0	Cbfb
Hnrnpr	1.49104122819503e-154	-0.192270095657599	0.081	0.361	3.92725349094289e-150	0	Hnrnpr
Rrbp1	1.76080252805153e-154	0.115712894898559	0.157	0.51	4.63777777863492e-150	0	Rrbp1
Csde1	2.01661903103348e-154	0.208039964480622	0.196	0.59	5.31157286583908e-150	0	Csde1
Safb	2.82221928875025e-154	-0.490283439215429	0.047	0.297	7.43344338463927e-150	0	Safb
Kif21a	3.17834413815471e-154	-0.199476082452903	0.228	0.635	8.37144062548569e-150	0	Kif21a
Rad23b	5.05720717153845e-154	-0.113524003546732	0.073	0.347	1.33201779691151e-149	0	Rad23b
Tshz1	6.30022278745681e-154	-0.402470656467417	0.054	0.31	1.65941567998825e-149	0	Tshz1
Rprd2	8.00755371782102e-154	-0.381726189614223	0.05	0.301	2.10910957373688e-149	0	Rprd2
Riok3	9.21499969202534e-154	-0.138539641117696	0.067	0.335	2.42713876888256e-149	0	Riok3
Snx6	2.03922159373719e-153	-0.197829518909658	0.062	0.324	5.37110575574438e-149	0	Snx6
Acox1	2.08955777563262e-153	-0.324134763301349	0.074	0.347	5.50368622523875e-149	0	Acox1
Limd1	3.27506812110479e-153	-0.450332537665869	0.051	0.301	8.62620192417792e-149	0	Limd1
Kank1	8.07024852673964e-153	-0.647322647241392	0.086	0.365	2.12562275945795e-148	0	Kank1
Ube2q2	1.37826301897673e-152	-0.774609816966231	0.052	0.303	3.63020696568282e-148	0	Ube2q2
Dapk1	1.46036556447099e-152	-1.04239745809504	0.057	0.311	3.84645686026015e-148	0	Dapk1
Tm9sf3	1.59774902479269e-152	0.253001218454683	0.134	0.462	4.20831115640147e-148	0	Tm9sf3
Il6st	1.96799799664232e-152	-0.30377076656433	0.077	0.35	5.18350992335622e-148	0	Il6st
Uso1	2.6853262392076e-152	-0.165888504927502	0.06	0.32	7.07288078144891e-148	0	Uso1
Abca1	3.7489331954583e-152	-0.795365403329453	0.083	0.356	9.87431514351762e-148	0	Abca1
Plekha1	4.04134322085741e-152	-0.387126340087398	0.053	0.305	1.06444939094163e-147	0	Plekha1
Rheb	4.38744438949195e-152	-0.214623943501708	0.063	0.325	1.15560897774828e-147	0	Rheb
Rbm27	5.21195632488063e-152	-0.340061208444074	0.055	0.308	1.37277717641031e-147	0	Rbm27
Parp4	1.35973367497173e-151	-0.242248249231249	0.053	0.306	3.58140252650804e-147	0	Parp4
Sec62	2.02876081613112e-151	0.283006427879571	0.117	0.428	5.34355311360775e-147	0	Sec62
Rnf13	2.45983878404549e-151	-0.163927992249753	0.069	0.335	6.47896937329742e-147	0	Rnf13
Purb	2.90877083675591e-151	0.241690369249348	0.149	0.491	7.6614115069314e-147	0	Purb
Wwp1	2.91167149620672e-151	-0.265994164642425	0.063	0.323	7.66905155385888e-147	0	Wwp1
Ddx3y	7.84436275235763e-151	-0.211471006216406	0.065	0.328	2.06612670534348e-146	0	Ddx3y
Glud1	9.11009938178087e-151	-0.173210118419138	0.095	0.382	2.39950907616726e-146	0	Glud1
Rbpj	9.18118648718637e-151	-0.586741613621177	0.059	0.315	2.41823270886002e-146	0	Rbpj
Chmp4b	1.46847799668936e-150	0.130008739052435	0.118	0.429	3.86782419548009e-146	0	Chmp4b
Sned1	1.5657690153016e-150	-1.03875038451509	0.059	0.312	4.12407900940289e-146	0	Sned1
Chrm3	1.73487526098284e-150	-1.50872042370323	0.074	0.329	4.5694879499027e-146	0	Chrm3
Hlf	2.35556107279463e-150	-0.242651583555564	0.1	0.39	6.20431230963378e-146	0	Hlf
Amotl1	3.14015671897778e-150	-0.295065511137308	0.07	0.336	8.27085878211557e-146	0	Amotl1
Ss18	4.85207631816898e-150	-0.2654262405462	0.058	0.312	1.27798838144253e-145	0	Ss18
Fam91a1	5.8182853646295e-150	-0.117042506866926	0.063	0.321	1.53247818218976e-145	0	Fam91a1
Usp10	7.49917929076805e-150	-0.233363332353259	0.06	0.316	1.9752088333954e-145	0	Usp10
Ddx39b	1.89823812228243e-149	-0.110231114261563	0.076	0.346	4.99976939027969e-145	0	Ddx39b
Kif2a	1.90741015756596e-149	-0.440052714624971	0.054	0.305	5.02392761401299e-145	0	Kif2a
Flrt2	1.90879235668509e-149	-0.51455619103649	0.097	0.382	5.02756818827286e-145	0	Flrt2
Ank	2.38324997780639e-149	-0.70286557027182	0.069	0.329	6.27724211654425e-145	0	Ank
Frk	3.64980020529859e-149	-0.624748158564203	0.078	0.345	9.61320876073595e-145	0	Frk
Polb	4.08670979984946e-149	-0.295203961049843	0.06	0.315	1.07639849418235e-144	0	Polb
Gnai3	4.52982401929206e-149	0.10254297572837	0.089	0.371	1.19311034844134e-144	0	Gnai3
Sept7	4.87045815168104e-149	0.202123161165167	0.103	0.399	1.28282997257127e-144	0	Sept7
Tacc1	9.06296627796647e-149	-0.224921876898998	0.096	0.383	2.38709468795359e-144	0	Tacc1
Ptprs	1.42017220904615e-148	-0.307268130053533	0.098	0.384	3.74059158140665e-144	0	Ptprs
Slit2	2.36245572260777e-148	-0.963348810101646	0.118	0.407	6.22247212777661e-144	0	Slit2
Ryk	2.66200048105769e-148	-0.107828227001315	0.077	0.346	7.01144306705784e-144	0	Ryk
Eml4	3.91122070081426e-148	-0.644801289344431	0.057	0.307	1.03017642038747e-143	0	Eml4
Smad2	4.34735618431848e-148	-0.249654548124221	0.057	0.309	1.14505014538765e-143	0	Smad2
Gramd3	8.62576651210184e-148	-0.337503386697531	0.081	0.353	2.2719406416225e-143	0	Gramd3
Lsm14a	1.27859924913067e-147	-0.176028541350242	0.059	0.312	3.36770256228528e-143	0	Lsm14a
Trpm6	2.6460543895826e-147	-0.765497759897314	0.113	0.401	6.96944265672162e-143	0	Trpm6
Hp1bp3	3.22383507135877e-147	0.175150088292624	0.096	0.382	8.49125919445186e-143	0	Hp1bp3
Tcerg1	5.07494528429101e-147	-0.209626381977412	0.065	0.321	1.33668983842941e-142	0	Tcerg1
Nhs	6.73180454601388e-147	-1.10719870811533	0.073	0.331	1.7730899993746e-142	0	Nhs
Gas6	7.8004277444222e-147	-0.245900991846737	0.079	0.348	2.05455466360336e-142	0	Gas6
Nfe2l2	1.24254787764795e-146	-0.236528204346371	0.075	0.341	3.27274685493694e-142	0	Nfe2l2
Psma3	2.30411774788697e-146	0.243369176267711	0.111	0.411	6.06881573615948e-142	0	Psma3
App	2.70353618250511e-146	-0.282562601145927	0.317	0.781	7.12084395110022e-142	0	App
Rab27b	3.17003537712452e-146	-0.176418804245219	0.096	0.379	8.34955617980827e-142	0	Rab27b
St3gal4	3.31646938257624e-146	-0.773423343854605	0.087	0.356	8.73524870676755e-142	0	St3gal4
Pqlc1	3.4374882527675e-146	-0.282347201467725	0.107	0.396	9.05400030896431e-142	0	Pqlc1
Tmod3	5.32610449314063e-146	0.249088507063361	0.136	0.459	1.40284266244831e-141	0	Tmod3
Pde4b	1.43783966923266e-145	-0.858761509725063	0.066	0.319	3.78712590479192e-141	0	Pde4b
Vav3	1.7824231012182e-145	-0.632630458052435	0.136	0.439	4.69472420629861e-141	0	Vav3
Eif5b	4.53592443703863e-145	0.226270123228922	0.096	0.379	1.1947171374716e-140	0	Eif5b
Ddx3x	4.62797846181512e-145	0.143570088267336	0.193	0.568	1.21896324705748e-140	0	Ddx3x
Clint1	5.99535746237027e-145	-0.219798825515223	0.24	0.642	1.5791172020137e-140	0	Clint1
Tm9sf2	6.20905754760822e-145	0.148307203966881	0.099	0.385	1.63540366746453e-140	0	Tm9sf2
Iqgap1	7.56317458079679e-145	-0.132061273664271	0.303	0.776	1.99206455283607e-140	0	Iqgap1
Fat2	1.06724974464413e-144	-0.284503787332328	0.072	0.332	2.81102910241817e-140	0	Fat2
Pls3	1.78426149886308e-144	-0.103075133092069	0.194	0.558	4.69956636185547e-140	0	Pls3
Tpr	1.81540777850027e-144	0.280682729222386	0.137	0.459	4.78160254779187e-140	0	Tpr
Reep3	1.9102352679406e-144	0.133501904558302	0.187	0.556	5.03136867222876e-140	0	Reep3
Cgnl1	3.57561209492478e-144	-0.286502896104724	0.123	0.425	9.41780469682239e-140	0	Cgnl1
Pax6	7.00644099114485e-144	-0.335499826024203	0.182	0.531	1.84542649265764e-139	0	Pax6
Tenm4	1.04328330650504e-143	-1.18375651642073	0.104	0.373	2.74790390100362e-139	0	Tenm4
Slk	1.15832720692651e-143	-0.120032201092465	0.254	0.67	3.05091803032373e-139	0	Slk
Gpcpd1	1.28119949627075e-143	-0.205520240859786	0.126	0.431	3.37455135322752e-139	0	Gpcpd1
Galnt7	1.40198955591843e-143	-0.183223057890628	0.122	0.425	3.69270029133356e-139	0	Galnt7
Calm2	1.60507214932596e-143	-0.218082864661923	0.124	0.425	4.22759953410964e-139	0	Calm2
Dlg2	3.4048642618991e-143	-0.679690332726697	0.088	0.356	8.96807197941605e-139	0	Dlg2
Rad51b	3.58621424728949e-143	-0.969164226315257	0.103	0.375	9.44572970593578e-139	0	Rad51b
Azin1	5.55936181935287e-143	-0.348121667541976	0.173	0.509	1.46428030959935e-138	0	Azin1
Far1	7.3886789898839e-143	-0.236236162565287	0.086	0.356	1.94610415914552e-138	0	Far1
Car12	2.60033706492817e-142	-0.733044688808301	0.141	0.437	6.8490277953143e-138	0	Car12
Mfap3l	3.30816019708357e-142	0.13586455797041	0.109	0.401	8.71336314309843e-138	0	Mfap3l
Rev3l	3.70457814392127e-142	-0.587570909887198	0.067	0.318	9.75748837327423e-138	0	Rev3l
Retreg1	5.76423900627793e-142	-0.369761462399719	0.069	0.323	1.51824291186354e-137	0	Retreg1
Tnfrsf21	7.31191757662402e-142	-0.237092090503333	0.075	0.335	1.925885970507e-137	0	Tnfrsf21
Cd44	2.10780628419532e-141	-0.230029308592533	0.143	0.457	5.55175097194205e-137	0	Cd44
Mdm2	3.53096273230918e-141	-0.237059655240238	0.065	0.315	9.30020274062915e-137	0	Mdm2
Ctdsp2	4.40271791463518e-141	0.190443240886379	0.092	0.367	1.15963187153576e-136	0	Ctdsp2
Mcl1	4.54065406484522e-141	0.213155174634272	0.134	0.449	1.19596287413958e-136	0	Mcl1
Ptpa	1.50919736829884e-140	-0.104693026301011	0.071	0.325	3.9750749483623e-136	0	Ptpa
Tprg	2.43760291196096e-140	-0.823782527314529	0.089	0.353	6.42040230981396e-136	0	Tprg
Nbeal2	3.83439397820825e-140	-0.336009748960035	0.079	0.34	1.00994102992027e-135	0	Nbeal2
Rel	1.06619534485504e-139	-0.215144638190161	0.082	0.344	2.80825191881369e-135	0	Rel
Cdc42	1.11160348644903e-139	0.198991666680041	0.231	0.645	2.92785242295811e-135	0	Cdc42
Pcx	1.74561154037301e-139	-0.227760577771162	0.084	0.349	4.59776623618847e-135	0	Pcx
Abcd3	2.80328623866327e-139	0.188213177155476	0.177	0.528	7.38357562401519e-135	0	Abcd3
Rab1a	3.60445085542745e-139	0.349267212572736	0.128	0.435	9.49376310811036e-135	0	Rab1a
Robo1	4.11431950270154e-139	-0.679485567079236	0.118	0.401	1.08367061381656e-134	0	Robo1
Xpo1	4.44499079309547e-139	-0.111416219069187	0.072	0.326	1.17076612499342e-134	0	Xpo1
Tmbim1	6.50326062473143e-139	0.203399585052438	0.102	0.384	1.71289381594801e-134	0	Tmbim1
Osr2	9.51441639580537e-139	0.19388560522455	0.109	0.397	2.50600213449118e-134	0	Osr2
Gls	5.81676818124318e-137	-0.260170451592099	0.289	0.71	1.53207857125764e-132	0	Gls
Zdhhc5	1.36373815979851e-136	0.224915895351837	0.112	0.4	3.59194993909331e-132	0	Zdhhc5
Cltc	3.1632171243053e-136	0.308478004398612	0.158	0.488	8.33159758370774e-132	0	Cltc
Rab27a	3.61147742713599e-136	-0.194113070912096	0.087	0.349	9.51227039533348e-132	0	Rab27a
Fam241a	3.91236416475308e-136	0.108271055954161	0.102	0.38	1.03047759735431e-131	0	Fam241a
R3hdm4	7.66037757183491e-136	0.237182679936037	0.106	0.387	2.0176668486456e-131	0	R3hdm4
Mapre1	9.34407245492842e-136	0.137760614791196	0.091	0.359	2.4611352439036e-131	0	Mapre1
Tmed10	1.11332609702841e-135	0.307100403473524	0.112	0.398	2.93238960696314e-131	0	Tmed10
Sorl1	2.15513252626479e-135	-0.243684330391079	0.219	0.59	5.67640356092883e-131	0	Sorl1
Trim2	3.8139220312769e-135	0.115720096316266	0.156	0.483	1.00454892381802e-130	0	Trim2
Slc38a2	4.2589304466444e-135	-0.451172208853138	0.323	0.735	1.12175969034167e-130	0	Slc38a2
Epha2	6.75190764297025e-135	-0.113508719126699	0.128	0.423	1.77838495408193e-130	0	Epha2
Slc6a6	8.03180110565412e-135	-0.729208875035528	0.206	0.526	2.11549609321824e-130	0	Slc6a6
Yme1l1	8.2999742310275e-135	0.205425005331891	0.084	0.345	2.18613021271033e-130	0	Yme1l1
Ostf1	1.00654620416106e-134	0.174800177288697	0.16	0.491	2.65114204713981e-130	0	Ostf1
Pon2	1.14711413412641e-134	0.179900857380624	0.099	0.372	3.02138391787555e-130	0	Pon2
Plcb4	2.71026105094339e-134	-0.836810955343176	0.091	0.348	7.1385565820798e-130	0	Plcb4
Aplp2	7.32762528981127e-134	0.175595106263735	0.241	0.651	1.93002322508339e-129	0	Aplp2
Errfi1	8.59827660595748e-134	-0.317319446165948	0.106	0.379	2.26470007524314e-129	0	Errfi1
Dach1	1.62782532033734e-133	-0.567769823411458	0.133	0.42	4.28752911123652e-129	0	Dach1
Eif2s2	1.9151886011717e-133	0.313195106484765	0.117	0.406	5.04441525662614e-129	0	Eif2s2
Arpc1a	4.59554747397328e-133	0.195498073083133	0.09	0.353	1.21042124916982e-128	0	Arpc1a
Ndfip1	6.80216308471974e-133	0.138281076072254	0.091	0.355	1.79162173488433e-128	0	Ndfip1
St8sia6	6.83230431892553e-132	-0.132005256278336	0.127	0.417	1.79956063456179e-127	0	St8sia6
Slc1a1	7.05130700477155e-132	-0.479262416906785	0.102	0.369	1.85724375198678e-127	0	Slc1a1
Dag1	1.06796525507169e-131	0.214762000986192	0.106	0.381	2.81291368533331e-127	0	Dag1
Dsg2	1.50441540910277e-131	-0.203590396313749	0.083	0.336	3.96247974603578e-127	0	Dsg2
Rtn4	2.97754892339649e-131	-0.161970240933234	0.281	0.704	7.842566109334e-127	0	Rtn4
Dync1i2	3.06530146287144e-131	0.441462227415348	0.12	0.409	8.07369752305708e-127	0	Dync1i2
Kif5b	1.05682318805642e-130	0.202081703277455	0.25	0.672	2.78356659502181e-126	0	Kif5b
Plxnb2	5.58438767862978e-130	0.103612374816081	0.21	0.582	1.4708718706743e-125	0	Plxnb2
Ppp2ca	5.89502293925152e-130	0.179380410002739	0.197	0.556	1.55269009196946e-125	0	Ppp2ca
Lmo7	1.81254492538627e-129	-0.699187214897772	0.306	0.675	4.77406207897489e-125	0	Lmo7
Dnajc3	3.90516810732994e-129	0.267386923053681	0.09	0.349	1.02858222778963e-124	0	Dnajc3
Nab1	5.20305498723189e-129	0.166133902491669	0.087	0.342	1.37043265308701e-124	0	Nab1
Adam28	8.56802186659027e-129	-0.216383973412169	0.137	0.431	2.25673127944121e-124	0	Adam28
Pebp1	1.35972440261922e-128	0.159681147025336	0.099	0.364	3.58137810405876e-124	0	Pebp1
Rnf152	1.90599965316689e-128	-0.469670248768955	0.09	0.344	5.02021248647626e-124	0	Rnf152
Pkp3	9.947631061805e-128	0.327861003016037	0.149	0.461	2.62010654536882e-123	0	Pkp3
Sorbs2	1.31194188732403e-127	-0.636911098058356	0.235	0.563	3.45552373702276e-123	0	Sorbs2
Psmd1	1.57574831869934e-127	0.246772067521261	0.089	0.344	4.1503634966222e-123	0	Psmd1
Hnrnpa2b1	3.6456435770924e-127	0.135221097399576	0.282	0.733	9.60226061770368e-123	0	Hnrnpa2b1
Irf6	1.34889497784179e-126	0.195286471803008	0.097	0.359	3.55285448213748e-122	0	Irf6
Ctnnb1	3.87563443597938e-126	0.285020727576011	0.235	0.631	1.02080335409261e-121	0	Ctnnb1
Hnrnpa3	5.00302322195949e-126	0.336640383933008	0.202	0.564	1.31774628643191e-121	0	Hnrnpa3
Ptges3	5.33439776311757e-126	0.270447212437042	0.09	0.344	1.40502702682754e-121	0	Ptges3
Canx	7.16159107460635e-126	0.354546621858057	0.177	0.513	1.88629147314057e-121	0	Canx
Cttn	3.0536060689283e-125	0.329920922579278	0.096	0.356	8.04289302495025e-121	0	Cttn
Hnrnpk	4.17867537216188e-125	0.456444389074023	0.177	0.512	1.10062130627372e-120	0	Hnrnpk
Capn2	4.82667341184421e-125	0.150711225559217	0.093	0.348	1.27129750994565e-120	0	Capn2
Alcam	1.26709521955155e-124	-0.40935937052769	0.27	0.635	3.33740209877682e-120	0	Alcam
Mtch1	2.25364587991627e-124	0.260314280434849	0.089	0.34	5.93587788311145e-120	0	Mtch1
Oxct1	2.61253273388155e-124	0.183237414740086	0.22	0.593	6.88114996777061e-120	0	Oxct1
Anxa7	2.61547137626845e-124	0.414278250374554	0.159	0.476	6.88889005795346e-120	0	Anxa7
Arhgap24	3.48232128116939e-124	-1.14139621249636	0.12	0.372	9.17208602247205e-120	0	Arhgap24
Eprs	4.3809556519218e-124	0.245686180902158	0.088	0.339	1.15389990915968e-119	0	Eprs
Tax1bp1	6.05759370108329e-124	0.356516563665003	0.226	0.612	1.59550960492833e-119	0	Tax1bp1
Arrdc3	1.0317753065565e-123	0.211328073013085	0.119	0.395	2.71759297993918e-119	0	Arrdc3
Pdcd4	1.42719034051525e-123	0.264168218668159	0.152	0.46	3.75907663788312e-119	0	Pdcd4
H2afy	1.58995624221792e-123	0.442994904261649	0.105	0.37	4.18778574637779e-119	0	H2afy
Mgat4a	2.22988461870056e-123	-0.390103150698811	0.154	0.445	5.87329309719542e-119	0	Mgat4a
Fut9	2.55879994062322e-123	-0.400044816838922	0.191	0.508	6.7396231636075e-119	0	Fut9
Vps4b	5.42782896347432e-123	0.411542341264486	0.095	0.351	1.4296358706895e-118	0	Vps4b
Scel	7.66828704699959e-123	-0.555164103312904	0.284	0.642	2.01975012530922e-118	0	Scel
2900097C17Rik	2.6193485543012e-122	0.290216843913885	0.1	0.357	6.89910215717392e-118	0	2900097C17Rik
Piga	3.14656569782294e-122	-0.179849760554451	0.119	0.391	8.28773939149583e-118	0	Piga
Sqstm1	3.72373751213237e-122	-0.305496139965685	0.11	0.371	9.80795223320546e-118	0	Sqstm1
Gpi1	4.56329159217513e-122	0.371053542106552	0.127	0.409	1.20192537246301e-117	0	Gpi1
Cpm	1.40404746596378e-121	-0.403608333948837	0.109	0.369	3.698120620602e-117	0	Cpm
Eif3a	2.33615185287803e-121	0.387442234817201	0.203	0.561	6.15319036529544e-117	0	Eif3a
Hmgn3	3.71652691518292e-121	0.249959897179713	0.117	0.389	9.7889602419003e-117	0	Hmgn3
Egln3	4.0264796181784e-121	-0.204051137978415	0.13	0.406	1.06053446663201e-116	0	Egln3
Sumo2	5.30349412453047e-121	0.329273641075206	0.11	0.376	1.39688731746008e-116	0	Sumo2
Atp6v1a	2.09631889403754e-120	0.420556239374208	0.128	0.409	5.52149433500547e-116	0	Atp6v1a
Gk	3.59523281899995e-120	-0.177080362138129	0.183	0.499	9.46948372196398e-116	0	Gk
Cpeb4	4.44174787472765e-120	-0.150456052199737	0.151	0.442	1.16991197272452e-115	0	Cpeb4
Hnrnpf	1.68332676465287e-119	0.449065791776587	0.19	0.531	4.43371436541918e-115	0	Hnrnpf
Btg1	4.61615744845401e-119	0.286977435231149	0.164	0.476	1.2158497103483e-114	0	Btg1
Capza2	7.46547360423656e-119	0.467689117009573	0.138	0.429	1.96633109261987e-114	0	Capza2
Ybx3	7.6111983444123e-119	0.34824605519282	0.205	0.559	2.00471353193476e-114	0	Ybx3
Hnrnpa1	9.81324501644595e-119	0.275588544213379	0.106	0.366	2.5847106048817e-114	0	Hnrnpa1
Cdh1	1.2189577813198e-118	-0.277171590659341	0.316	0.729	3.21061290021822e-114	0	Cdh1
Gas5	5.48625589927974e-118	0.134512719804648	0.195	0.532	1.44502494131129e-113	0	Gas5
Tiparp	5.84885089349668e-118	-0.131976130091722	0.161	0.457	1.54052883683809e-113	0	Tiparp
Zbtb7a	2.46750526401099e-117	0.401949991336604	0.164	0.476	6.49916211487854e-113	0	Zbtb7a
Pir	3.75452518748356e-117	-0.217197891564921	0.136	0.41	9.88904389131295e-113	0	Pir
Sgms2	5.77188401429303e-117	-0.75968487170278	0.15	0.419	1.52025653052464e-112	0	Sgms2
Arpc1b	1.48622371219164e-116	0.41923598482144	0.129	0.406	3.91456463554155e-112	0	Arpc1b
Pdxk	2.04941468288219e-116	0.100202118263298	0.123	0.393	5.39795333324339e-112	0	Pdxk
Rac1	1.64631998409197e-115	0.36004559597572	0.215	0.578	4.33624220609983e-111	0	Rac1
Tpm4	2.72893536576941e-115	0.222615910327769	0.104	0.356	7.18774285990005e-111	0	Tpm4
Nudt4	3.181549030525e-115	0.206261028592318	0.108	0.364	8.37988199149979e-111	0	Nudt4
Gdi2	3.78853071652185e-115	0.509278698897937	0.14	0.426	9.9786110542469e-111	0	Gdi2
Qsox1	3.85432021224112e-115	-0.130659747476643	0.129	0.395	1.01518940070219e-110	0	Qsox1
Bzw1	1.07057076791756e-114	0.372212690502501	0.108	0.363	2.81977634561806e-110	0	Bzw1
Ctnna1	1.73658912239707e-114	-0.351467886763821	0.372	0.809	4.57400208948164e-110	0	Ctnna1
Hdgf	1.60543031234507e-112	0.470489260607812	0.165	0.47	4.22854289968567e-108	0	Hdgf
Ifrd1	3.54412022539227e-112	-0.752050343423545	0.27	0.589	9.3348582616607e-108	0	Ifrd1
Btg2	4.48499883756398e-112	-0.419371976428443	0.254	0.588	1.18130384382598e-107	0	Btg2
Klf3	4.70196221057146e-112	-0.109759742018325	0.243	0.601	1.23844982664242e-107	0	Klf3
Ccdc3	1.04033227860681e-110	-0.87016689325273	0.176	0.439	2.74013118862246e-106	0	Ccdc3
Txnip	1.21515993442272e-110	0.207364243916487	0.181	0.495	3.200609751276e-106	0	Txnip
Ldlr	6.68550028320665e-110	-0.537196543520361	0.209	0.509	1.7608939195938e-105	0	Ldlr
Nucks1	8.94986966377878e-110	0.30458421387127	0.118	0.374	2.35730617074269e-105	0	Nucks1
Irf1	1.39585125435325e-109	-0.19490759669798	0.122	0.375	3.67653261884101e-105	0	Irf1
Rpn2	1.61925879983196e-109	0.444377456444495	0.108	0.358	4.26496575287741e-105	0	Rpn2
Slc25a3	1.64464803733245e-109	0.569560422696575	0.181	0.498	4.33183846552995e-105	0	Slc25a3
Net1	2.73462420350801e-109	0.416081732838692	0.203	0.543	7.20272668961975e-105	0	Net1
Sub1	2.84076053313485e-109	0.530309814460945	0.15	0.437	7.48227916822389e-105	0	Sub1
Lamp1	4.14870088478449e-109	0.489228712452833	0.163	0.463	1.09272632604339e-104	0	Lamp1
Emb	8.73856263758955e-109	0.215823261778107	0.117	0.371	2.30165001311471e-104	0	Emb
Rhoa	9.21215978467915e-109	0.501669864025515	0.208	0.554	2.42639076568664e-104	0	Rhoa
Lmo4	9.98984450451622e-109	0.342305724901362	0.129	0.394	2.63122514404453e-104	0	Lmo4
Hnrnpul2	1.65755120417666e-108	0.465688282036829	0.111	0.361	4.3658241166809e-104	0	Hnrnpul2
Marcks	3.30027491212346e-108	0.28717983559514	0.119	0.374	8.69259409104198e-104	0	Marcks
Pkm	4.48543836715772e-108	0.428594155466641	0.174	0.481	1.18141961152567e-103	0	Pkm
Slc16a11	4.73895889271617e-108	0.141769747809998	0.139	0.41	1.24819438275251e-103	0	Slc16a11
Epcam	4.42493123359887e-107	0.271026940987095	0.123	0.381	1.16548263761761e-102	0	Epcam
Por	9.26424790715932e-105	-0.22729227398817	0.311	0.686	2.44011025626669e-100	0	Por
Wdr1	1.097693615684e-104	0.454016445695742	0.122	0.376	2.8912152143501e-100	0	Wdr1
Oaz1	1.15674400364659e-104	0.384157921507132	0.21	0.549	3.04674803120477e-100	0	Oaz1
Gfpt1	1.75746249543957e-104	-0.137519373798975	0.188	0.486	4.6289804667383e-100	0	Gfpt1
Ywhab	4.10699899142227e-104	0.560533876202504	0.127	0.385	1.08174246435071e-99	0	Ywhab
Cpne3	5.64455150296184e-104	0.488595526450522	0.149	0.427	1.48671842036512e-99	0	Cpne3
Fosb	7.91182226934347e-104	-0.310474893309438	0.179	0.458	2.08389486752238e-99	0	Fosb
Gnas	7.51095512466354e-103	0.339759402778455	0.241	0.602	1.97831047028513e-98	0	Gnas
Serpinb5	2.97931252965507e-102	0.439275772980894	0.138	0.402	7.84721127185848e-98	0	Serpinb5
Hsd17b12	5.93506880237058e-102	0.176579338176088	0.155	0.429	1.56323777185639e-97	0	Hsd17b12
P4hb	9.5255840736612e-102	0.555088774888164	0.157	0.44	2.50894358916162e-97	0	P4hb
Zfp185	7.27938236781664e-101	0.337867951408428	0.188	0.498	1.91731652185922e-96	0	Zfp185
Mgll	2.72528768035693e-99	-0.412685892906121	0.195	0.486	7.17813522129212e-95	0	Mgll
Vdac1	3.73850764502358e-99	0.629313390738138	0.133	0.389	9.84685528622761e-95	0	Vdac1
Tapbp	3.18421225781944e-98	0.571851183191741	0.137	0.396	8.38689666587063e-94	0	Tapbp
Hsp90b1	6.17956419265689e-98	0.435240108813242	0.205	0.527	1.6276354127039e-93	0	Hsp90b1
Capn1	2.4829590577665e-97	0.501254484682409	0.138	0.396	6.53986586225118e-93	0	Capn1
Cwh43	3.2684945869972e-97	0.149719305319721	0.158	0.428	8.60888789269192e-93	0	Cwh43
Epas1	1.5661378842096e-96	-0.299409813692991	0.197	0.475	4.12505057321965e-92	0	Epas1
Ctsb	2.5799077512921e-95	0.473434630423539	0.193	0.498	6.79521902612827e-91	0	Ctsb
Acadm	4.29185368100318e-95	0.616063957132043	0.152	0.419	1.13043134103943e-90	0	Acadm
Atp2b1	4.69825793038958e-95	-0.190121731382474	0.343	0.73	1.23747415628531e-90	0	Atp2b1
Mal2	1.95221311174149e-94	0.167615611519914	0.14	0.39	5.14193411501591e-90	0	Mal2
Ermp1	5.3051229949774e-94	0.350848213902947	0.16	0.431	1.3973163456471e-89	0	Ermp1
Prdx6	7.99122348569349e-94	0.470714421242176	0.14	0.394	2.10480835389681e-89	0	Prdx6
Jund	3.96974581262499e-93	0.401941560762338	0.204	0.515	1.0455913495873e-88	0	Jund
AI661453	5.46766510929209e-93	-0.17427204898963	0.192	0.468	1.44012831313644e-88	0	AI661453
Ncl	1.17647889076238e-92	0.464936512336573	0.216	0.54	3.09872775037903e-88	0	Ncl
Atf3	2.41438184966556e-92	-0.446977526115327	0.2	0.463	6.35924035383413e-88	0	Atf3
Ier2	3.31252400417214e-92	0.429677198352459	0.151	0.412	8.724856974589e-88	0	Ier2
Serbp1	8.79233640764253e-92	0.530601691502718	0.236	0.581	2.31581348640897e-87	0	Serbp1
Ybx1	3.4066757768097e-91	0.579587509542957	0.151	0.411	8.97284332853906e-87	0	Ybx1
Atp6ap2	1.90230408018686e-90	0.400388254858978	0.181	0.467	5.01047871680417e-86	0	Atp6ap2
Npm1	2.70177539641128e-90	0.459326699263215	0.187	0.478	7.11620621660768e-86	0	Npm1
Arf1	4.48585317513713e-89	0.52203783399011	0.223	0.553	1.18152886779937e-84	0	Arf1
Pdia3	3.27232804831582e-88	0.666468752151216	0.184	0.472	8.61898484645904e-84	0	Pdia3
Hmgn1	8.80364852258896e-88	0.537845386197416	0.15	0.404	2.31879298436471e-83	0	Hmgn1
Tmprss11b	2.65996434431065e-87	0.158681660600984	0.16	0.415	7.00608008647981e-83	0	Tmprss11b
Tmem59	6.28496026492524e-87	0.664867405218273	0.168	0.439	1.65539568417866e-82	0	Tmem59
Klf5	9.70973367951015e-87	0.124347784886024	0.288	0.664	2.55744675384618e-82	0	Klf5
Vcp	1.05554200220205e-86	0.591345100843143	0.214	0.529	2.78019207959998e-82	0	Vcp
Eef1g	1.19325208074101e-86	0.521309263782288	0.214	0.528	3.14290665546374e-82	0	Eef1g
Rpl29	1.20072988725874e-86	0.431010485435225	0.187	0.471	3.16260245005079e-82	0	Rpl29
Ctsl	2.89408491951687e-86	0.227912800090612	0.205	0.499	7.62273026951547e-82	0	Ctsl
Arf5	6.33021579131889e-86	0.66732613243859	0.147	0.397	1.66731553727548e-81	0	Arf5
Ldha	1.86382791366681e-85	0.529603764382213	0.165	0.428	4.90913634180701e-81	0	Ldha
Eif4a1	1.39185908132002e-84	0.564934966109875	0.239	0.579	3.66601763428879e-80	0	Eif4a1
Adss	1.0803634884363e-83	0.340619780550269	0.234	0.558	2.84556939219237e-79	0	Adss
Ywhaz	1.16061564310631e-83	0.310914375633573	0.294	0.689	3.05694554237772e-79	0	Ywhaz
Tmprss11g	4.85387743276084e-83	0.123287612887291	0.188	0.456	1.27846277701488e-78	0	Tmprss11g
Clic1	5.24144585772092e-83	0.570295015117359	0.21	0.514	1.38054442446511e-78	0	Clic1
Rbm3	7.08012084624959e-83	0.675957753453469	0.158	0.413	1.86483302969368e-78	0	Rbm3
Eif3c	2.36054998272478e-82	0.689092048910056	0.166	0.427	6.2174525994988e-78	0	Eif3c
Serf2	7.59776592333321e-79	0.636739794579709	0.178	0.444	2.00117556654674e-74	0	Serf2
Col17a1	4.46948043547526e-77	-0.181285432902611	0.243	0.522	1.17721645189983e-72	0	Col17a1
Rpl10	8.83376125708112e-77	0.405769737780585	0.241	0.561	2.3267243775026e-72	0	Rpl10
Hspa1a	4.24945844326651e-75	0.377311722104332	0.185	0.445	1.11926485937197e-70	0	Hspa1a
Psap	5.79444351981576e-73	0.447805226039127	0.285	0.65	1.52619847868427e-68	0	Psap
Rnh1	6.20876697389556e-73	0.654328491891502	0.205	0.487	1.63532713325435e-68	0	Rnh1
Atpif1	7.39432418923296e-73	0.675136939340712	0.177	0.431	1.94759104820207e-68	0	Atpif1
Gltp	2.41237356928216e-72	0.550083305239948	0.189	0.451	6.35395074413228e-68	0	Gltp
Dsc3	9.09660901043848e-70	0.282814938912259	0.271	0.595	2.39595584725939e-65	0	Dsc3
Sypl	9.67553546639478e-70	0.558262655334452	0.245	0.56	2.54843928649372e-65	0	Sypl
H2afz	4.51193949673519e-67	0.701479968945463	0.209	0.481	1.18839974404508e-62	0	H2afz
Prdx1	6.63301284695289e-67	0.687571047441255	0.231	0.527	1.74706925375892e-62	0	Prdx1
Cast	1.21180045007663e-66	-0.100564386074129	0.4	0.798	3.19176120545682e-62	0	Cast
Calm1	2.56454575369137e-65	0.688751721825607	0.213	0.488	6.75475706064771e-61	0	Calm1
Hbegf	4.87929454553744e-64	-0.219291123258857	0.249	0.506	1.28515739034911e-59	0	Hbegf
Tmbim6	8.94563785293858e-63	0.319029285421053	0.309	0.674	2.35619155408549e-58	0	Tmbim6
Arpc2	2.54101007761346e-61	0.327779067136218	0.321	0.698	6.69276644342608e-57	0	Arpc2
Hspa5	6.43042597761916e-61	0.318657959031928	0.282	0.602	1.69370989824511e-56	0	Hspa5
Atp5a1	6.25225782968563e-60	0.681489110654598	0.25	0.551	1.6467821897609e-55	0	Atp5a1
Spint2	4.61276271048147e-59	0.584607237713247	0.27	0.596	1.21495557031371e-54	0	Spint2
Cd9	8.08280026164761e-59	0.220562242034045	0.333	0.702	2.12892876091536e-54	0	Cd9
Rpl36al	2.2110588248085e-58	0.804707712397157	0.213	0.473	5.82370783866311e-54	0	Rpl36al
Jup	3.38606185671554e-58	0.129771411085064	0.355	0.732	8.91854832440306e-54	0	Jup
Hspa8	3.80114894909475e-58	0.47236190381023	0.273	0.585	1.00118462170207e-53	0	Hspa8
Eif1	5.79476852617928e-58	0.459289636084468	0.304	0.661	1.52628408211036e-53	0	Eif1
Emp2	8.97019793805781e-57	0.271537319270622	0.319	0.668	2.36266043490505e-52	0	Emp2
Hmgb1	9.3399458890914e-57	0.732859283803465	0.226	0.494	2.46004834772778e-52	0	Hmgb1
H2-D1	1.34080187703205e-56	0.35388853942331	0.314	0.66	3.53153806391471e-52	0	H2-D1
Cmah	1.04670837690443e-55	-0.189099870377729	0.292	0.543	2.75692519392858e-51	0	Cmah
Dsg3	4.0351764148367e-55	0.224797440403072	0.269	0.554	1.06282511590384e-50	0	Dsg3
Klf4	8.25954886728314e-54	0.204786809868224	0.321	0.646	2.17548257615371e-49	0	Klf4
Aldoa	9.45080612759768e-53	0.707919928654668	0.22	0.473	2.48924782594795e-48	0	Aldoa
Hsp90aa1	1.24291292104816e-52	0.277110440947231	0.314	0.64	3.27370834274874e-48	0	Hsp90aa1
Eif4g2	4.39603257833771e-52	0.415325375780001	0.344	0.731	1.15787102080837e-47	0	Eif4g2
Uqcrh	3.04738299184842e-51	0.801639667547528	0.228	0.488	8.02650206222956e-47	0	Uqcrh
Naca	5.09353217275921e-51	0.592542417044518	0.284	0.601	1.34158543898305e-46	0	Naca
S100a16	2.88941091941754e-49	0.661084856866119	0.253	0.533	7.61041942065387e-45	0	S100a16
Cox6c	1.64869876252968e-48	0.815070261599157	0.243	0.512	4.34250767062693e-44	0	Cox6c
Calr	6.39224628586777e-48	0.775128871188943	0.257	0.541	1.68365374923471e-43	0	Calr
Tkt	8.22343780178418e-47	0.694455567911324	0.264	0.549	2.16597128261193e-42	0	Tkt
Zfand5	6.96553649677064e-46	0.231506269844405	0.342	0.674	1.83465265788442e-41	0	Zfand5
Hes1	3.27507201680376e-45	0.23200048779203	0.29	0.565	8.62621218505942e-41	0	Hes1
Cox7c	1.41038666961989e-43	0.833681226327131	0.252	0.519	3.71481744911184e-39	0	Cox7c
Acsm1	2.37059886378759e-41	0.284689716875512	0.286	0.554	6.24392034733014e-37	0	Acsm1
Ddx5	5.74620386297704e-41	0.202038407861853	0.417	0.846	1.51349263546952e-36	0	Ddx5
Ctsd	2.45976180436579e-40	0.512080810569577	0.31	0.622	6.47876661651907e-36	0	Ctsd
Anxa8	8.46269127195199e-40	0.659450786572219	0.262	0.523	2.22898825411943e-35	0	Anxa8
Gda	3.14853540865936e-39	0.219714677168231	0.326	0.617	8.29292741286788e-35	0	Gda
Egr1	7.11818218897365e-39	0.126573041731175	0.358	0.65	1.87485800675377e-34	0	Egr1
S100a14	4.74403884700829e-37	0.805160537095829	0.253	0.504	1.24953239191351e-32	0	S100a14
Hmgcs1	4.93256108831163e-37	0.392067081190175	0.281	0.539	1.2991872650504e-32	0	Hmgcs1
Zfp36	3.06449214982743e-36	0.413277386821857	0.297	0.569	8.07156587343046e-32	0	Zfp36
Fxyd3	2.59793974972527e-34	0.801811840978204	0.28	0.554	6.84271350680138e-30	0	Fxyd3
Eef1b2	1.62541756759332e-30	0.712615695322403	0.305	0.59	4.28118733128404e-26	0	Eef1b2
Gm15564	3.6670944033611e-30	0.621525790992098	0.335	0.636	9.65875994901279e-26	0	Gm15564
Sdc1	2.26321422887557e-29	0.48695816723958	0.345	0.662	5.96107995743537e-25	0	Sdc1
Dstn	8.49660359995767e-29	0.436230147809242	0.367	0.703	2.23792042219285e-24	0	Dstn
Atp5b	1.2664038414481e-28	0.916369288564147	0.285	0.55	3.33558107799016e-24	0	Atp5b
Capg	3.2757827310362e-28	0.833075833999392	0.28	0.533	8.62808413527624e-24	0	Capg
H2-K1	4.96894290225009e-28	0.355488602896861	0.392	0.736	1.30876987102365e-23	0	H2-K1
Gm19951	1.92262948905892e-27	0.846051869075314	0.284	0.534	5.06401381123228e-23	0	Gm19951
Ubb	2.49276216708734e-27	0.743343417054206	0.308	0.582	6.56568627189134e-23	0	Ubb
Evpl	2.75477556810225e-25	0.19452648623111	0.362	0.619	7.25580336882452e-21	0	Evpl
Cox4i1	2.44725289956435e-23	0.901115823738502	0.31	0.581	6.44581941216253e-19	0	Cox4i1
Capns1	3.76590477200628e-23	0.611197451685291	0.329	0.606	9.91901657898734e-19	0	Capns1
Ppia	2.30813390939268e-22	0.679231615592507	0.345	0.648	6.07939390394938e-18	0	Ppia
Rpl36a	7.92965473342661e-22	0.5201724429951	0.355	0.636	2.08859176023724e-17	0	Rpl36a
Rpl31	9.38168093442771e-22	0.734624239442468	0.313	0.576	2.47104094131891e-17	0	Rpl31
Scd2	1.23606942807201e-21	0.601985941193628	0.326	0.587	3.25568326659886e-17	0	Scd2
Hexb	3.46085391093737e-21	0.804848592722714	0.329	0.612	9.11554311601794e-17	0	Hexb
Trim29	6.09223530870437e-21	0.538765993338168	0.373	0.693	1.60463385795964e-16	0	Trim29
Rpl22	5.55141471129608e-19	0.615641249291403	0.347	0.621	1.46218712080827e-14	0	Rpl22
Laptm4a	4.21078781230174e-18	0.429248799626597	0.392	0.706	1.10907940188216e-13	0	Laptm4a
Rpl27	1.5403721271815e-17	0.726059383074538	0.351	0.638	4.05718614578336e-13	0	Rpl27
Rps25	9.12121530372779e-17	0.654152334342808	0.356	0.637	2.40243689884886e-12	0	Rps25
Rpl7a	1.63695762916053e-16	0.830827359670427	0.343	0.624	4.31158269944591e-12	0	Rpl7a
Itm2b	1.02548705623059e-14	0.544578440519467	0.409	0.753	2.70103035740574e-10	0	Itm2b
Rpl4	2.58029005086336e-14	0.677429306177764	0.363	0.642	6.79622596496902e-10	0	Rpl4
Atp1a1	3.31906962216376e-14	0.290749788736627	0.436	0.735	8.74209747781713e-10	0	Atp1a1
Rpl34	9.13148828023701e-13	0.652451183254107	0.385	0.673	2.40514269813163e-08	0	Rpl34
Pabpc1	1.01006023025877e-12	0.337101187689052	0.458	0.816	2.66039764047859e-08	0	Pabpc1
Rpl14	4.69578072977637e-12	0.635087028307833	0.388	0.679	1.2368216864158e-07	0	Rpl14
Tacstd2	4.9618941429947e-10	0.485399281619721	0.403	0.678	1.30691329832338e-05	0	Tacstd2
Rpl7	2.40596586923065e-09	0.761087117271774	0.54	0.797	6.33707350296661e-05	0	Rpl7
Rps3a1	3.65972958335021e-09	0.652578134055487	0.566	0.816	9.63936174958611e-05	0	Rps3a1
Junb	1.6302807012941e-08	0.593907090606718	0.405	0.673	0.000429399633913852	0	Junb
Rpl15	2.72307342592598e-08	0.791143275813334	0.378	0.648	0.000717230309654645	0	Rpl15
Rps13	3.45563406153852e-08	0.563463161193122	0.421	0.705	0.00091017945546863	0	Rps13
H3f3a	7.80853153895575e-08	0.461107640376206	0.453	0.79	0.00205668912204556	0	H3f3a
Rps11	1.4733926406935e-07	0.694674333978163	0.407	0.69	0.0038807688763226	0	Rps11
Rps6	2.38178885800782e-07	0.619090777538453	0.407	0.689	0.0062733936731068	0	Rps6
Rpl8	2.58231704964583e-07	0.648938341876365	0.556	0.818	0.00680156487706216	0	Rpl8
Eef2	2.62979073061816e-07	0.393732066322145	0.465	0.778	0.00692660580537517	0	Eef2
Rpl19	3.16339540406992e-07	0.85674666199444	0.511	0.762	0.00833206715477975	0	Rpl19
Rpl18	1.09237246636252e-06	0.568604411013032	0.432	0.731	0.0287719983915224	0	Rpl18
Rpl24	2.05722824215611e-06	0.634620688635813	0.416	0.703	0.0541853346701499	0	Rpl24
Rps21	3.26981664787633e-06	0.487181882589011	0.596	0.85	0.0861237006884146	0	Rps21
Rpl10a	3.28938513673464e-06	0.687325759807667	0.423	0.721	0.0866391151164538	0	Rpl10a
Rps19	3.46322635699072e-06	0.658336485623197	0.547	0.798	0.0912179190167786	0	Rps19
Rpl18a	2.19371570817763e-05	0.625407380457946	0.546	0.8	0.577802780376905	0	Rpl18a
Gsn	4.93044232912478e-05	0.348696527587848	0.548	0.798	1	0	Gsn
Rpl21	0.000224756874351016	0.515160122025337	0.457	0.746	1	0	Rpl21
Rpl30	0.000264268338340281	0.293909592726082	0.524	0.817	1	0	Rpl30
Rps15a	0.000457977147990475	0.607776977804717	0.438	0.71	1	0	Rps15a
Jun	0.00103676015515144	0.358904073925391	0.474	0.724	1	0	Jun
Rps27	0.00283299861102269	0.726332285743776	0.513	0.769	1	0	Rps27
Actn4	0.00595568392069997	0.281925261481992	0.531	0.818	1	0	Actn4
Rps7	0.00629252580970677	0.691804285087873	0.436	0.707	1	0	Rps7
Rpl12	0.00990478414844297	0.602960859239073	0.452	0.716	1	0	Rpl12
Lgi2	0	2.31263777729441	0.917	0.313	0	1	Lgi2
Pir.1	0	2.05259767529407	0.862	0.353	0	1	Pir
Adcy2.1	0	1.69272696234724	0.786	0.286	0	1	Adcy2
Abcc4.1	0	1.76420128702325	0.954	0.474	0	1	Abcc4
Ccdc3.1	0	1.49516199474597	0.858	0.385	0	1	Ccdc3
Apobec3	0	1.68942124703899	0.735	0.262	0	1	Apobec3
Epas1.1	0	1.56238089240421	0.892	0.42	0	1	Epas1
Asph.1	0	1.50281923827273	0.863	0.391	0	1	Asph
Mgat3.1	0	1.26738784924307	0.834	0.372	0	1	Mgat3
Mpped2.1	0	1.52645754715711	0.775	0.315	0	1	Mpped2
Prom1	0	1.247017099368	0.846	0.39	0	1	Prom1
Cadps2.1	0	1.26506680628209	0.785	0.331	0	1	Cadps2
Trpm6.1	0	1.1716988123894	0.794	0.346	0	1	Trpm6
Adam28.1	0	1.0531399564218	0.824	0.376	0	1	Adam28
Chst9.1	0	1.98847244045776	0.994	0.546	0	1	Chst9
St6galnac2	0	1.996860619423	0.624	0.177	0	1	St6galnac2
Tfcp2l1	0	1.27324879992474	0.749	0.303	0	1	Tfcp2l1
Pitpnc1.1	0	1.23384324856345	0.958	0.517	0	1	Pitpnc1
Pax6.1	0	1.14464270460828	0.911	0.472	0	1	Pax6
Hlf.1	0	1.31641436638192	0.773	0.336	0	1	Hlf
Lifr.1	0	1.61549384867277	0.772	0.336	0	1	Lifr
Osbpl10.1	0	1.34092483810222	0.78	0.345	0	1	Osbpl10
Kcnj16	0	2.1718535924749	0.565	0.13	0	1	Kcnj16
Acsm1.1	0	1.38331452174059	0.932	0.503	0	1	Acsm1
Kcnh1.1	0	1.2467654394667	0.708	0.29	0	1	Kcnh1
Tmem176a	0	1.42207829806229	0.713	0.295	0	1	Tmem176a
Rerg.1	0	1.50806352444125	0.667	0.25	0	1	Rerg
Samd12.1	0	1.31205901726041	0.772	0.357	0	1	Samd12
Gm15883	0	2.75621665854172	0.5	0.09	0	1	Gm15883
St8sia6.1	0	1.16769776760546	0.771	0.365	0	1	St8sia6
Vav2	0	1.58862590053421	0.635	0.23	0	1	Vav2
Pde7a.1	0	1.20905285435013	0.906	0.501	0	1	Pde7a
Kcnq5	0	1.77875213550752	0.644	0.24	0	1	Kcnq5
Gm12695	0	3.44996885260374	0.448	0.047	0	1	Gm12695
Ces1d	0	1.05813669722381	0.761	0.361	0	1	Ces1d
Sh3rf2.1	0	1.19015747330593	0.737	0.337	0	1	Sh3rf2
Igfbp5	0	0.703931099837943	0.683	0.284	0	1	Igfbp5
St5.1	0	1.22243215991623	0.736	0.34	0	1	St5
Sorl1.1	0	0.966706236982356	0.92	0.532	0	1	Sorl1
Anpep	0	1.52047055167996	0.576	0.191	0	1	Anpep
Tmem176b	0	1.36846765262128	0.614	0.234	0	1	Tmem176b
Hpgds	0	1.81424087837307	0.521	0.142	0	1	Hpgds
Aox3	0	1.77538895028618	0.559	0.184	0	1	Aox3
Slco4c1	0	2.0129643880521	0.497	0.126	0	1	Slco4c1
Mill2	0	1.51716909253455	0.587	0.216	0	1	Mill2
Cmah.1	0	1.27544012748572	0.866	0.497	0	1	Cmah
Acsl1	0	1.36569910293225	0.899	0.532	0	1	Acsl1
Ssh2.1	0	1.07229573581018	0.935	0.582	0	1	Ssh2
Zfp618	0	1.54194899471103	0.51	0.165	0	1	Zfp618
Wfdc2	0	1.21478246836346	0.887	0.543	0	1	Wfdc2
Cryl1	0	1.54665941167376	0.526	0.185	0	1	Cryl1
Nxn.1	0	1.20198879633536	0.954	0.616	0	1	Nxn
A830008E24Rik	0	1.85676398264749	0.463	0.126	0	1	A830008E24Rik
Por.1	0	0.942663922279301	0.967	0.631	0	1	Por
Osbpl6	0	1.67734061218422	0.484	0.149	0	1	Osbpl6
Meis2.1	0	1.06696611830671	0.981	0.647	0	1	Meis2
Kcnj15	0	1.70953857694558	0.469	0.135	0	1	Kcnj15
Acss1	0	1.41080871186965	0.515	0.182	0	1	Acss1
Acer3.1	0	1.2242764376928	0.953	0.62	0	1	Acer3
Meis1.1	0	0.980258541858504	0.974	0.642	0	1	Meis1
Gm19950	0	2.16154029736974	0.435	0.104	0	1	Gm19950
Rarb	0	1.51487647021029	0.43	0.127	0	1	Rarb
Slco1a5	0	2.48533738491562	0.376	0.077	0	1	Slco1a5
Atp1b3	0	0.980387891502947	0.953	0.66	0	1	Atp1b3
Ikzf2.1	0	1.0908930221732	0.986	0.702	0	1	Ikzf2
Atp1a1.1	0	1.18098973881031	0.965	0.691	0	1	Atp1a1
Fgfr3	1.13690544224954e-307	1.25536409425719	0.62	0.249	2.99449524434106e-303	1	Fgfr3
Tnfsf10	4.4753055829821e-307	1.53120582167521	0.482	0.165	1.17875073750165e-302	1	Tnfsf10
Pde1a	2.39049920503476e-304	1.61326218527229	0.373	0.103	6.29633585614107e-300	1	Pde1a
Sorbs2.1	3.32967961520144e-303	0.940579246578674	0.91	0.508	8.77004313847907e-299	1	Sorbs2
Slc15a2	3.5109114644076e-302	1.06990656872588	0.706	0.318	9.24738970610319e-298	1	Slc15a2
Glis3.1	1.15682370835901e-300	1.07980135904065	0.757	0.351	3.04695796544681e-296	1	Glis3
Gm29904	7.41974441340304e-300	1.89367939857715	0.367	0.103	1.95428648104623e-295	1	Gm29904
Prickle1.1	3.16023222550344e-297	1.21477467593234	0.66	0.282	8.32373565875352e-293	1	Prickle1
Cyp7b1	5.89545605253938e-295	1.35360526840467	0.518	0.184	1.55280416967835e-290	1	Cyp7b1
Pde4b.1	2.39932817502994e-294	1.39288925813922	0.628	0.273	6.31959048021136e-290	1	Pde4b
Runx2.1	5.01287175730267e-293	1.15734548130465	0.704	0.327	1.32034029215595e-288	1	Runx2
Epb41l1.1	9.33955851443168e-293	1.08339289648146	0.776	0.383	2.45994631711616e-288	1	Epb41l1
Pak6	1.98806653189687e-289	1.40019245280598	0.488	0.171	5.23636843836318e-285	1	Pak6
Dhrs3	2.15709621129434e-288	1.17952117422715	0.644	0.284	5.68157571092818e-284	1	Dhrs3
Alas1	6.91018914729984e-287	1.42160422665197	0.457	0.156	1.82007471950731e-282	1	Alas1
Ano1	1.10783047498837e-283	1.21669451029397	0.477	0.164	2.91791468807186e-279	1	Ano1
Rab27a.1	9.92040172886309e-282	1.0936793606328	0.67	0.302	2.61293461136525e-277	1	Rab27a
Chd3.1	1.60448746955491e-281	1.05606014338815	0.76	0.392	4.22605954606067e-277	1	Chd3
Notch3.1	4.76136230687743e-278	1.05624888190122	0.706	0.329	1.25409521800845e-273	1	Notch3
Adh7	1.05598593213632e-273	1.12480395779652	0.78	0.43	2.78136134665386e-269	1	Adh7
Sept9.1	1.73878162720042e-273	0.89189696772183	0.809	0.419	4.5797769278832e-269	1	Sept9
Cdc14a	2.33767358636403e-273	1.13698214141021	0.584	0.238	6.15719845912421e-269	1	Cdc14a
Tspan12	4.33834633026917e-273	1.09984047387334	0.542	0.21	1.1426770399296e-268	1	Tspan12
Esrrg	8.52862334611808e-273	1.43138922807405	0.512	0.192	2.24635410313404e-268	1	Esrrg
Naaladl2.1	1.04502681228601e-272	0.882299581041011	0.964	0.663	2.75249612088013e-268	1	Naaladl2
Mtus1.1	1.72644430423363e-272	1.02418314450716	0.784	0.416	4.54728165292095e-268	1	Mtus1
Ptpru	1.10780733412889e-270	1.50232282840811	0.385	0.118	2.91785373736209e-266	1	Ptpru
Ppm1h.1	2.21212000645768e-270	1.12030811829566	0.616	0.262	5.82650288500888e-266	1	Ppm1h
Cers6.1	2.28513870460879e-268	0.998684667022306	0.859	0.502	6.0188268340691e-264	1	Cers6
Ppm1l.1	9.14148161571347e-268	1.03725523459267	0.793	0.422	2.40777484276277e-263	1	Ppm1l
Phip.1	6.02440207061909e-262	0.841393482781606	0.944	0.651	1.58676726138036e-257	1	Phip
Hmgn3.1	1.84384298970053e-261	0.973598049991845	0.708	0.341	4.85649805057224e-257	1	Hmgn3
Cdo1	4.4676366529235e-261	1.02907015559069	0.766	0.403	1.17673081801352e-256	1	Cdo1
Lmo4.1	7.05510081667007e-261	0.989294730165074	0.707	0.347	1.85824300410273e-256	1	Lmo4
Sel1l3	1.772779043953e-260	1.36733208051517	0.468	0.17	4.6693227238678e-256	1	Sel1l3
Tshz2.1	9.94828037910212e-259	0.815400488455754	0.937	0.614	2.62027756905171e-254	1	Tshz2
Chrm3.1	2.45808600177678e-256	1.02874071023664	0.645	0.283	6.47435272007986e-252	1	Chrm3
Fmo2	3.26351953889256e-255	1.15167397248929	0.535	0.216	8.59578411348911e-251	1	Fmo2
Car12.1	1.0128656285348e-254	1.1902252801062	0.738	0.388	2.6677867789978e-250	1	Car12
Kif21a.1	1.7591968056322e-254	0.818457229589401	0.913	0.578	4.63354846635464e-250	1	Kif21a
Pdcd4.1	2.09575202618284e-254	0.945887586459455	0.763	0.41	5.52000126176299e-250	1	Pdcd4
Cbx6	2.8004363001255e-254	1.08187989040486	0.592	0.252	7.37606917090054e-250	1	Cbx6
Mast4.1	3.95499489109984e-253	0.732868571386985	0.974	0.714	1.04170610436679e-248	1	Mast4
Sh2d4a.1	2.28103165456697e-252	1.10090401694023	0.637	0.293	6.00800927496394e-248	1	Sh2d4a
Fut9.1	1.12919090682937e-250	0.866531065079629	0.846	0.455	2.97417592949787e-246	1	Fut9
Copg2.1	4.13603700997092e-250	0.998088916125397	0.761	0.406	1.08939078805624e-245	1	Copg2
Mbp.1	5.09457150594138e-250	0.804766467544753	0.844	0.471	1.3418591889499e-245	1	Mbp
Gm20528	3.75780909485585e-249	1.30066927652818	0.473	0.174	9.89769337494082e-245	1	Gm20528
Srgap3.1	3.96563555814408e-248	1.1455509253444	0.587	0.256	1.04450874965957e-243	1	Srgap3
Epb41l4a.1	3.29913207116269e-242	1.00455164194013	0.715	0.359	8.68958396223542e-238	1	Epb41l4a
Gsta3	6.05662868465438e-242	0.841660346376193	0.713	0.352	1.59525542925112e-237	1	Gsta3
0610040J01Rik	8.5894827406549e-242	1.42706524008135	0.396	0.133	2.26238385906109e-237	1	0610040J01Rik
Hivep3.1	2.00513517282626e-238	1.14611285868133	0.629	0.297	5.28132553170708e-234	1	Hivep3
Barx2.1	6.882077960438e-236	0.789460936672152	0.801	0.427	1.81267051399976e-231	1	Barx2
Dach2	2.95171341737062e-234	1.19026888893422	0.43	0.152	7.77451797001246e-230	1	Dach2
Ptpn13.1	6.0956876342555e-233	0.764096285724474	0.957	0.679	1.60554316598656e-228	1	Ptpn13
Prdx6.1	4.62305331368896e-232	0.995373342057178	0.681	0.35	1.21766601229254e-227	1	Prdx6
Foxp2	6.7145969727273e-232	0.915037340906756	0.538	0.216	1.76855769664664e-227	1	Foxp2
Fam241a.1	7.86216494851481e-232	0.964610966478464	0.67	0.333	2.07081562578932e-227	1	Fam241a
Nectin1.1	1.05651674707936e-230	0.7812850328808	0.878	0.526	2.78275946013234e-226	1	Nectin1
Kit	1.40121238981232e-230	1.10162010149008	0.557	0.239	3.69065331352668e-226	1	Kit
Ergic1.1	6.02142265697544e-230	0.984397753989495	0.633	0.301	1.58598251362076e-225	1	Ergic1
F3	6.85793946998912e-230	0.798570144960388	0.623	0.279	1.80631267700043e-225	1	F3
Sesn3.1	4.34650564654064e-229	1.10991753702742	0.589	0.268	1.14482612224234e-224	1	Sesn3
Rbm47.1	4.68239556633522e-229	0.741727223487302	0.901	0.545	1.23329616821703e-224	1	Rbm47
Aldh2	3.85824691436807e-228	0.957182713063109	0.646	0.314	1.01622365477541e-223	1	Aldh2
Maml2.1	6.51510035837687e-228	0.822470415153916	0.93	0.61	1.71601228339288e-223	1	Maml2
Eya2.1	7.07961309579439e-228	0.875108945648158	0.696	0.332	1.86469929330128e-223	1	Eya2
Abi3bp.1	1.08961299533979e-225	0.671883596334091	0.815	0.46	2.86993166842548e-221	1	Abi3bp
R3hdm1.1	3.27999301221168e-225	0.997619981548879	0.715	0.384	8.63917359486435e-221	1	R3hdm1
Nebl.1	2.49902126432692e-223	0.711226579456207	0.924	0.563	6.58217210811069e-219	1	Nebl
Gm16093	2.51938174641412e-223	1.34132579877343	0.462	0.182	6.63579958188016e-219	1	Gm16093
Plxnb1.1	5.90907873216958e-220	0.973225381152918	0.648	0.317	1.55639224726615e-215	1	Plxnb1
Zfhx3.1	9.98389775186603e-218	0.758565551446603	0.874	0.515	2.62965882886399e-213	1	Zfhx3
Gm16136	5.00145331085612e-217	0.923711310670389	0.546	0.236	1.31733278754639e-212	1	Gm16136
Nr3c2.1	9.0204937883243e-217	1.0206298476257	0.644	0.311	2.37590785890674e-212	1	Nr3c2
Add3	1.27143328982519e-216	0.853780706544293	0.779	0.442	3.34882814207056e-212	1	Add3
Stk38.1	1.0401863285905e-214	0.905210402605835	0.777	0.458	2.73974677087453e-210	1	Stk38
Fam129a	2.52624240874593e-214	1.03489446053717	0.498	0.205	6.65386988039591e-210	1	Fam129a
Cp	1.78165208704138e-213	1.13211542643256	0.39	0.137	4.69269343205828e-209	1	Cp
Airn.1	6.71444564660734e-213	0.799268827046459	0.851	0.505	1.76851783885991e-208	1	Airn
Sema3f.1	2.57808784768424e-212	0.947991281952905	0.621	0.3	6.79042558201551e-208	1	Sema3f
Clmn	7.49185426279761e-211	1.08705434549875	0.494	0.203	1.97327949427826e-206	1	Clmn
Hacd2.1	2.66109226201251e-209	0.421770158435263	0.701	0.365	7.00905090891476e-205	1	Hacd2
Pik3cb.1	1.62546895510709e-206	0.927359053276792	0.714	0.392	4.28132268085656e-202	1	Pik3cb
Egfr.1	1.71749330700427e-206	0.726336456456715	0.962	0.709	4.52370562131854e-202	1	Egfr
Ephb2	8.96321006907008e-206	0.990094349252851	0.511	0.214	2.36081990009237e-201	1	Ephb2
Flrt2.1	3.84582202210222e-205	0.811217278752152	0.667	0.335	1.0129510624015e-200	1	Flrt2
Rbpms.1	1.50897007011046e-204	0.695384668738424	0.703	0.355	3.97447626766394e-200	1	Rbpms
Pik3c2b	4.01237630076207e-203	1.16617353235285	0.487	0.208	1.05681979385772e-198	1	Pik3c2b
Slc25a17	5.1011297410142e-202	1.03353395468662	0.53	0.239	1.34358656248573e-197	1	Slc25a17
Thrb.1	1.1808623131012e-198	0.943243552252488	0.777	0.462	3.11027324647724e-194	1	Thrb
Nbea.1	3.12170969614466e-198	0.747971571616021	0.863	0.516	8.22227116867541e-194	1	Nbea
Nos1ap.1	4.39558024133621e-198	0.932211588499278	0.692	0.37	1.15775187976554e-193	1	Nos1ap
Rdh16	7.40704361866675e-198	1.14427138800018	0.462	0.191	1.95094121872064e-193	1	Rdh16
Hipk1	3.40715909854852e-197	0.774461434410243	0.743	0.419	8.97411634966694e-193	1	Hipk1
Ccnd1	1.28745375534623e-196	0.880473841763162	0.622	0.311	3.39102444620642e-192	1	Ccnd1
Pkp4.1	5.95796369491458e-196	0.737402157026651	0.834	0.498	1.56926805760355e-191	1	Pkp4
4930402H24Rik.1	1.43712118546064e-195	0.912769045113888	0.642	0.328	3.78523349038479e-191	1	4930402H24Rik
Grhl2.1	3.82457733325758e-195	0.94460828366671	0.727	0.404	1.00735542380671e-190	1	Grhl2
Dnmbp.1	8.06615455788774e-195	0.914455675501522	0.629	0.317	2.12454444900205e-190	1	Dnmbp
Cyp4a12b	8.66710827770791e-194	0.837985162827881	0.766	0.429	2.28282964926549e-189	1	Cyp4a12b
St6galnac1	1.26954949322855e-193	0.8389996730909	0.781	0.453	3.34386641021467e-189	1	St6galnac1
Msi2.1	3.07168398251325e-192	0.656616551399199	0.954	0.675	8.09050844154166e-188	1	Msi2
Ccser1.1	2.70818219899035e-190	0.652045247231525	0.753	0.388	7.13308109392069e-186	1	Ccser1
Plekha6.1	4.67400906825543e-190	0.705309349882897	0.761	0.413	1.2310872484878e-185	1	Plekha6
Foxn3.1	6.9572553309806e-189	0.670922875887845	0.949	0.693	1.83247148162698e-184	1	Foxn3
Phkb.1	1.10045915221901e-187	0.798084673496419	0.785	0.462	2.89849936102965e-183	1	Phkb
Cemip2.1	5.10800471475241e-187	0.832974850971478	0.657	0.346	1.34539736181864e-182	1	Cemip2
Vps13c.1	4.85345671741032e-185	0.876853545743475	0.627	0.316	1.27835196479871e-180	1	Vps13c
Alox12	7.36526020591416e-185	1.03019159194724	0.443	0.183	1.93993588563573e-180	1	Alox12
Ehf	1.87333801982372e-184	0.627842905381615	0.924	0.614	4.93418501041368e-180	1	Ehf
Clec2d	2.74784512465177e-182	0.867609309590677	0.542	0.253	7.23754927382029e-178	1	Clec2d
Smad3	4.79049837627205e-182	0.959307794161425	0.528	0.241	1.2617693673263e-177	1	Smad3
Pdpn	4.0161255046334e-181	0.867913676144427	0.419	0.164	1.05780729666539e-176	1	Pdpn
Irak2	2.12693875724931e-180	1.02086329252754	0.487	0.218	5.60214399271895e-176	1	Irak2
Fat1.1	1.38998804681754e-179	0.708504880704463	0.81	0.489	3.66108951651273e-175	1	Fat1
Tmem87a.1	3.64176053722913e-179	0.881589628066978	0.709	0.407	9.59203307900779e-175	1	Tmem87a
Atp11a.1	9.97820745191717e-178	0.866514823591391	0.644	0.344	2.62816006076046e-173	1	Atp11a
Oxr1.1	3.43823627805506e-177	0.78751215960234	0.758	0.449	9.05597053276923e-173	1	Oxr1
Csad	1.29424701657493e-176	0.932942218387714	0.539	0.254	3.40891721695671e-172	1	Csad
Slc16a2.1	1.46508691172094e-174	0.856014097686213	0.637	0.335	3.85889241678178e-170	1	Slc16a2
Nr2f2	1.47429187148192e-174	0.771325499301647	0.556	0.265	3.88313736029623e-170	1	Nr2f2
Myof.1	3.40565503429573e-174	0.679994734496326	0.749	0.42	8.97015479483153e-170	1	Myof
Znrf2.1	3.60115160506212e-174	0.678473241657624	0.842	0.529	9.48507321257311e-170	1	Znrf2
Sorbs2os	1.84623329389422e-172	1.11320461877927	0.444	0.189	4.86279387278798e-168	1	Sorbs2os
Oat	4.40070119307421e-171	0.822465527860972	0.541	0.263	1.15910068724382e-166	1	Oat
Gda.1	4.93952047059338e-171	0.543881965055788	0.889	0.57	1.30102029674959e-166	1	Gda
Atp1b1	5.40274608256986e-170	0.883667364089398	0.552	0.269	1.42302929068807e-165	1	Atp1b1
Mapkap1.1	2.13588281814811e-169	0.74867447925721	0.783	0.478	5.6257017547203e-165	1	Mapkap1
Tkt.1	2.56952363960574e-169	0.666199629307795	0.804	0.505	6.76786831435756e-165	1	Tkt
Usp24.1	1.22167993078413e-168	0.706417518399795	0.754	0.438	3.21778276969231e-164	1	Usp24
Papss1	1.33805037265241e-168	0.793230052007913	0.619	0.325	3.52429087652918e-164	1	Papss1
Lima1.1	2.09483505505987e-167	0.686523287783505	0.72	0.403	5.5175860515222e-163	1	Lima1
Junos.1	6.88611206486681e-166	0.67468972894923	0.629	0.324	1.81373305676527e-161	1	Junos
Tcf7l1.1	6.43856808556738e-165	0.738379819109469	0.707	0.388	1.69585444805759e-160	1	Tcf7l1
Pik3r1.1	1.16555204769231e-164	0.605044945000811	0.834	0.519	3.06994753841678e-160	1	Pik3r1
Adh1	1.38496291329598e-164	0.589127718807248	0.786	0.473	3.64785381733028e-160	1	Adh1
Hs6st1.1	2.12372150549978e-164	0.867541259621654	0.56	0.28	5.59367007333587e-160	1	Hs6st1
Chd9.1	6.62644448871259e-164	0.655009919272671	0.823	0.518	1.74533921388201e-159	1	Chd9
Iqgap2	5.31289273976486e-163	0.791177979614466	0.543	0.259	1.39936281872667e-158	1	Iqgap2
Otx1	6.67892133611133e-163	0.833782359572376	0.535	0.263	1.75916109071836e-158	1	Otx1
Met.1	3.57498286984109e-162	0.692930476082536	0.648	0.343	9.41614738087445e-158	1	Met
Cox16.1	5.286588462796e-161	0.832659009813128	0.592	0.304	1.39243453521584e-156	1	Cox16
Prkaa2	4.49273354159252e-160	0.894686784641846	0.479	0.219	1.18334108752005e-155	1	Prkaa2
Tef.1	1.08602454096121e-159	0.924520324196567	0.565	0.295	2.86048003843774e-155	1	Tef
Zfp395	7.4468426826991e-159	0.874832846633007	0.469	0.211	1.96142389419612e-154	1	Zfp395
Map3k1.1	6.7024867987984e-158	0.62712628484207	0.772	0.45	1.76536799793551e-153	1	Map3k1
Gk.1	1.07936120118425e-157	0.615968982439968	0.765	0.451	2.84292946779919e-153	1	Gk
Cab39l.1	1.38525083907702e-157	0.776962189064658	0.604	0.32	3.64861218504498e-153	1	Cab39l
Lrig1.1	2.90511617194066e-156	0.544262663584002	0.693	0.378	7.6517854852745e-152	1	Lrig1
Oit1	3.36145825756719e-156	0.749541710259914	0.531	0.254	8.85374490460623e-152	1	Oit1
Mid1.1	6.27745342527326e-153	0.720712821605264	0.684	0.383	1.65341845768272e-148	1	Mid1
Wwc1.1	1.59630475319913e-152	0.613122919636466	0.843	0.541	4.2045070894512e-148	1	Wwc1
Tmprss11a	1.83127473773841e-152	0.666595235102246	0.589	0.301	4.82339453172919e-148	1	Tmprss11a
Pam.1	3.81337754417216e-151	0.682336299892958	0.696	0.399	1.0044055113595e-146	1	Pam
Mfap3l.1	4.87475356524258e-149	0.674220677639888	0.642	0.357	1.28396134154924e-144	1	Mfap3l
Dennd1a	2.20410235088149e-148	-3.88960419398678	0.062	0.316	5.80538518198675e-144	1	Dennd1a
Cotl1	9.02947592474295e-148	0.696352544009875	0.48	0.224	2.37827366381805e-143	1	Cotl1
Rnpep	4.15355745735636e-147	0.701605569204432	0.616	0.334	1.09400549869309e-142	1	Rnpep
Arhgap18.1	2.83350587116549e-146	0.731682136004077	0.622	0.337	7.46317111406279e-142	1	Arhgap18
Ktn1.1	1.34033238639805e-145	0.579155462315341	0.884	0.626	3.53030147253383e-141	1	Ktn1
Pdxk.1	3.80108868466589e-145	0.530003159333288	0.657	0.349	1.00116874865415e-140	1	Pdxk
St3gal4.1	3.83145117884934e-145	0.87043280737633	0.587	0.315	1.00916592599713e-140	1	St3gal4
Net1.1	1.38325650936143e-144	0.563770495234338	0.784	0.495	3.64335932000708e-140	1	Net1
Celsr1.1	1.69217822577899e-143	0.649256562125086	0.573	0.285	4.45702822887927e-139	1	Celsr1
Nedd4	1.04019111100441e-142	0.509336502366358	0.903	0.63	2.73975936727451e-138	1	Nedd4
Mark2.1	1.47670828798976e-142	0.600739676905715	0.85	0.57	3.88950195973622e-138	1	Mark2
Trim2.1	1.81045995005311e-142	0.567894313125144	0.744	0.434	4.76857046244487e-138	1	Trim2
Pdxdc1.1	3.83757652175415e-142	0.645874906475641	0.715	0.43	1.01077928006483e-137	1	Pdxdc1
Wls	6.22309661816809e-142	0.577298464765641	0.793	0.495	1.63910141825929e-137	1	Wls
Chd6.1	1.63813336077774e-141	0.639095704530737	0.726	0.431	4.31467945895249e-137	1	Chd6
Rpl29.1	1.8346534623389e-141	0.64967261842545	0.709	0.428	4.83229375445443e-137	1	Rpl29
Coro2a	9.86622358231044e-141	0.68589224851918	0.55	0.279	2.59866462934475e-136	1	Coro2a
Limk2.1	1.28954107278056e-140	0.638260121040135	0.757	0.473	3.39652223159671e-136	1	Limk2
Klf5.1	2.0370610550663e-140	0.534209848686589	0.896	0.613	5.36541511293913e-136	1	Klf5
Supt3	3.65817082366796e-140	0.84785526860838	0.483	0.232	9.63525613245903e-136	1	Supt3
Mllt3.1	2.51411311646306e-139	0.685557620678453	0.787	0.504	6.62192253745205e-135	1	Mllt3
Cyb5a	6.16858831020354e-139	0.617271869488344	0.606	0.335	1.62474447502451e-134	1	Cyb5a
Galnt18.1	2.1114947292339e-138	0.594450638405339	0.924	0.644	5.56146596732916e-134	1	Galnt18
Sema4d.1	8.27549677092631e-138	0.65687610566431	0.655	0.367	2.17968309449428e-133	1	Sema4d
Rps27l	2.2042943614452e-137	0.653585034153532	0.499	0.249	5.80589091861052e-133	1	Rps27l
Slc16a11.1	3.12641426093989e-136	0.426232679573647	0.676	0.366	8.23466252188957e-132	1	Slc16a11
Jag1.1	3.75041218457147e-136	0.549987108756341	0.639	0.35	9.87821065294279e-132	1	Jag1
Usp10.1	5.89021299615203e-136	0.772267792329401	0.535	0.277	1.55142320105648e-131	1	Usp10
Foxq1	1.62804333140814e-135	0.708791989835002	0.523	0.264	4.2881033305959e-131	1	Foxq1
Fat2.1	6.60416427038591e-135	0.661692984606264	0.566	0.291	1.73947082717694e-130	1	Fat2
Igf2r.1	7.88709434183566e-135	0.707841280925581	0.602	0.331	2.07738177869609e-130	1	Igf2r
Arhgef10l.1	9.13115249924731e-135	0.666079963370964	0.607	0.332	2.40505425677675e-130	1	Arhgef10l
Cdk6.1	9.67129103329456e-135	0.641025976578722	0.684	0.396	2.54732134525945e-130	1	Cdk6
Cuedc1.1	1.21275258254011e-134	0.745349880288148	0.59	0.324	3.19426902715238e-130	1	Cuedc1
2610035D17Rik.1	4.38529097870894e-133	0.397023756143986	0.883	0.571	1.15504179088215e-128	1	2610035D17Rik
Lcorl.1	2.46725672976569e-132	0.718235201756781	0.672	0.397	6.49850750052985e-128	1	Lcorl
Igsf3.1	7.20214647701147e-132	0.604995639169499	0.586	0.306	1.89697336058005e-127	1	Igsf3
Map3k20.1	4.86388864419196e-130	0.599978342234521	0.828	0.56	1.28109962999372e-125	1	Map3k20
Atp5g3	8.16216185518643e-130	0.553886108748502	0.623	0.357	2.14983181103755e-125	1	Atp5g3
Rreb1.1	1.08537916322017e-127	0.596035995302991	0.831	0.555	2.8587801780056e-123	1	Rreb1
Pebp1.1	4.16538391808539e-126	0.667320267315382	0.577	0.324	1.09712047018451e-121	1	Pebp1
Sipa1l3.1	7.96383522004483e-126	0.638068242027238	0.714	0.439	2.09759455860761e-121	1	Sipa1l3
Prkn.1	2.78489971894902e-125	0.678984107023747	0.701	0.43	7.33514736973982e-121	1	Prkn
Vgll4.1	5.84089493638502e-125	0.528995687394189	0.873	0.589	1.53843331729445e-120	1	Vgll4
Mylip	1.16923407311999e-124	0.59361209035263	0.585	0.323	3.07964562519075e-120	1	Mylip
Bace2	1.62144233608094e-124	0.63665586726364	0.57	0.309	4.27071696900359e-120	1	Bace2
2610507B11Rik	3.08204430893934e-124	0.64764772776381	0.602	0.342	8.11779650531533e-120	1	2610507B11Rik
Suclg2.1	5.00102703195961e-124	0.691608068420455	0.552	0.297	1.31722050994784e-119	1	Suclg2
Scarb2	5.41244953190262e-124	0.59055041465697	0.606	0.341	1.42558508220783e-119	1	Scarb2
Sypl.1	5.95225971342465e-124	0.497839868358079	0.795	0.515	1.56776568591892e-119	1	Sypl
Clip4.1	6.40654497928197e-123	0.505057624472199	0.727	0.437	1.68741988209308e-118	1	Clip4
Myo10.1	1.28043399313123e-121	0.492035688447594	0.815	0.538	3.37253509450835e-117	1	Myo10
Tiam2.1	2.94931156803207e-121	0.558451129600857	0.547	0.287	7.76819173903966e-117	1	Tiam2
Ptprj.1	4.97027293635332e-121	0.38634818985068	0.8	0.489	1.3091201887061e-116	1	Ptprj
2900026A02Rik.1	7.67008927206539e-121	0.586239756876769	0.696	0.419	2.0202248133693e-116	1	2900026A02Rik
Tet3.1	7.45124004171017e-120	0.614827882256555	0.819	0.558	1.96258211458604e-115	1	Tet3
Atpif1.1	9.25627332655201e-120	0.557351308557203	0.652	0.392	2.43800983148053e-115	1	Atpif1
Arglu1.1	1.23242167516746e-119	0.622076288526621	0.71	0.449	3.24607545022356e-115	1	Arglu1
Lama3.1	1.96997668163913e-119	0.419837087381795	0.746	0.447	5.1887215817693e-115	1	Lama3
Nipal2.1	6.7618366376156e-119	0.560648326925034	0.785	0.508	1.78100015198157e-114	1	Nipal2
Reps1.1	7.44080505924257e-119	0.681332527847882	0.61	0.354	1.9598336445539e-114	1	Reps1
Wnt4.1	4.52967476437551e-118	0.529815345274191	0.699	0.426	1.19307103618887e-113	1	Wnt4
Nucks1.1	9.13057799799779e-118	0.573578482735819	0.594	0.335	2.40490293889264e-113	1	Nucks1
Txn1	1.4630452707005e-117	0.529675637556477	0.604	0.349	3.85351493849806e-113	1	Txn1
Metap2	2.71615193172825e-117	0.539557650711016	0.621	0.359	7.15407257297903e-113	1	Metap2
Usp25.1	9.24485871144697e-116	0.526035203958992	0.82	0.566	2.43500333600802e-111	1	Usp25
Taok3.1	4.13688211409311e-115	0.403090501900728	0.779	0.466	1.08961338003098e-110	1	Taok3
Kdm5b.1	6.74749366636052e-115	0.52744130750141	0.771	0.499	1.7772223567827e-110	1	Kdm5b
Arfgef1.1	6.89023780647505e-115	0.542279992754303	0.746	0.483	1.81481973584746e-110	1	Arfgef1
Helz.1	7.58928809229211e-115	0.67185549047218	0.591	0.339	1.99894259062882e-110	1	Helz
Zmynd11.1	8.04469124687832e-115	0.563035531986563	0.747	0.484	2.11889122751528e-110	1	Zmynd11
Fhit.1	2.32642776319182e-114	0.622965247692998	0.78	0.514	6.12757808547094e-110	1	Fhit
Cpd	2.98027552798821e-114	0.492990139077971	0.761	0.493	7.84974771316815e-110	1	Cpd
Nr6a1.1	4.16377470603126e-112	0.578408745482579	0.756	0.484	1.09669661982157e-107	1	Nr6a1
Gmds.1	5.08513467190096e-111	0.423305364898853	0.868	0.57	1.33937362123199e-106	1	Gmds
Tjp3	1.17457338832048e-110	0.521049074410191	0.542	0.289	3.0937088474973e-106	1	Tjp3
Tgfbi	4.10440044150204e-110	0.41494398037878	0.593	0.324	1.08105803228722e-105	1	Tgfbi
Kidins220.1	3.88226093140603e-109	0.581880274813377	0.598	0.347	1.02254870672304e-104	1	Kidins220
Ptprf	4.19029738146317e-109	0.422634310690337	0.904	0.622	1.10368242730359e-104	1	Ptprf
Rgs12.1	6.89776784025732e-109	0.540712551464867	0.559	0.304	1.81680307144538e-104	1	Rgs12
Prrc2b.1	1.12095268692124e-108	0.494691041932093	0.765	0.488	2.95247728208185e-104	1	Prrc2b
Bcl11a.1	3.17000830274114e-108	0.41256613806241	0.667	0.385	8.3494848685899e-104	1	Bcl11a
Samd9l	6.58430287964653e-108	0.486820448257016	0.58	0.324	1.7342395354701e-103	1	Samd9l
Arhgef28.1	3.12578060020998e-105	0.563942743980022	0.634	0.377	8.23299352289307e-101	1	Arhgef28
Arhgef3.1	8.64315474977178e-105	0.484915279130818	0.856	0.576	2.27652052954239e-100	1	Arhgef3
Tiam1.1	2.58509414053908e-104	0.419277568564665	0.918	0.648	6.80887945676588e-100	1	Tiam1
Efemp1	3.4709226932054e-104	0.376442085453305	0.566	0.313	9.1420632816337e-100	1	Efemp1
Vps13a.1	7.67281831763093e-104	0.52653118027902	0.715	0.451	2.02094361668081e-99	1	Vps13a
Epb41l4b.1	4.17388621431938e-103	0.552742242581076	0.614	0.361	1.09935988998958e-98	1	Epb41l4b
Dock7.1	3.13769357702332e-102	0.514931756108253	0.627	0.369	8.26437111252172e-98	1	Dock7
Nsd1.1	1.37056531259066e-101	0.474815023847091	0.843	0.59	3.60993197683253e-97	1	Nsd1
Ttc3.1	7.25860214377327e-100	0.451390187729855	0.785	0.521	1.91184321864844e-95	1	Ttc3
Gab1.1	8.12676686395748e-99	0.488166358316494	0.715	0.452	2.14050912429776e-94	1	Gab1
Stk39.1	9.72680392317612e-99	0.471174431703675	0.663	0.405	2.56194288532536e-94	1	Stk39
Tet2.1	3.84366754756857e-98	0.522036629074777	0.689	0.434	1.01238359535409e-93	1	Tet2
[truncated: 16,039 more rows]
